# Supplementary material for: Rapid Multi-Omics for Bacterial Identification Using Flow Injection–Ion Mobility–Mass Spectrometry
Source: Anal Chem. 2025 Jun 24;97(26):13809–16. doi: 10.1021/acs.analchem.5c00417 (PMC12242902; doi:10.1021/acs.analchem.5c00417)
Supplement: Supplementary file 2 [file ac5c00417_si_002.xlsx]

## Sheet: S1. Bacteria strains, sources
Organism	Strain	Source	Avg OD600
Enterococcus faecalis	AR-782	CDC FDA AR Isolate Bank1	0.5457
Enterococcus faecalis	AR-785	CDC FDA AR Isolate Bank1	0.602
Enterococcus faecalis	AR-786	CDC FDA AR Isolate Bank1	0.4453
Enterococcus faecalis	AR-791	CDC FDA AR Isolate Bank1	0.6767
Staphylococcus aureus	NR-45904	NARSA, BEI Resources2	0.7428
Staphylococcus aureus	NR-45917	NARSA, BEI Resources2	0.8613
Staphylococcus aureus	NR-46543	NARSA, BEI Resources2	0.929
Staphylococcus aureus	NR-46074	NARSA, BEI Resources2	0.9588
Klebsiella pneumoniae	NR-55504	MRSN, WRAIR, BEI Resources3	1.045
Klebsiella pneumoniae	NR-55514	MRSN, WRAIR, BEI Resources3	1.2953
Klebsiella pneumoniae	NR-55535	MRSN, WRAIR, BEI Resources3	0.985
Klebsiella pneumoniae	NR-55536	MRSN, WRAIR, BEI Resources3	1.2183
Acinetobacter baumannii	NR-52170	MRSN, WRAIR, BEI Resources3	1.416
Acinetobacter baumannii	NR-52173	MRSN, WRAIR, BEI Resources3	0.839
Acinetobacter baumannii	NR-52183	MRSN, WRAIR, BEI Resources3	1.392
Acinetobacter baumannii	NR-52190	MRSN, WRAIR, BEI Resources3	1.209
Pseudomonas aeruginosa	NR-51529	MRSN, WRAIR, BEI Resources3	1.4137
Pseudomonas aeruginosa	NR-51539	MRSN, WRAIR, BEI Resources3	0.7897
Pseudomonas aeruginosa	NR-51573	MRSN, WRAIR, BEI Resources3	0.5123
Pseudomonas aeruginosa	NR-51588	MRSN, WRAIR, BEI Resources3	1.3247
Enterobacter cloacae	NR-50394	MRSN, WRAIR, BEI Resources3	0.8195
Enterobacter cloacae	NR-50398	MRSN, WRAIR, BEI Resources3	1.0355
Enterobacter cloacae	NR-50399	MRSN, WRAIR, BEI Resources3	1.078
Enterobacter cloacae	NR-50403	MRSN, WRAIR, BEI Resources3	0.8055
References
1. CDC and FDA AR Isolate Bank, Vancomycin-Resistant Enterococci (VRE) Panel
2. Network on Antimicrobial Resistance in Staphylococcus aureus (NARSA), acquired from BEI Resources (NIH/NIAID)
3. Multi-Drug Resistant Organism Repository and Surveillance Network (MRSN) at Walter Reed Army Institute of Research (WRAIR), acquired from BEI Resources (NIH/NIAID)

## Sheet: S2. CCS Calibrants
Mixture	Calibrant	MW (g/mol)	Concentration (μM)
Lipid	PC 10:0	565.4	0.5
Lipid	PC 12:0	621.4	1
Lipid	PC 14:0	677.5	2.5
Lipid	PC 16:1	729.5	2.5
Lipid	PC 18:1-14:0	731.6	2.5
Lipid	PC 16:0	733.6	2.5
Lipid	PC 16:0-18:1	759.6	3.8
Lipid	PC 18:0-18:1	787.6	5
Lipid	PC 18:0	789.6	5
Lipid	PC 20:1	841.7	7.5
Lipid	PC 20:0	845.7	7.5
Lipid	PE 10:0	523.3	1
Lipid	PE 12:0	579.4	2.5
Lipid	PE 14:0	635.5	2.5
Lipid	PE 16:0	691.5	5
Lipid	PE 16:0-18:1	717.5	6
Lipid	PE 18:0-18:1	745.6	6
Small Molecule	Acetaminophen	151.2	6
Small Molecule	L-Histidine	155.1	2.5
Small Molecule	L-Phenylalanine	165.1	5
Small Molecule	Caffeine	194.2	3
Small Molecule	Carnosine	226.1	3
Small Molecule	G6P	260	5
Small Molecule	Sucrose	342.1	3
Small Molecule	AMP	347.2	4
Small Molecule	SAM	398.1	5
Small Molecule	ADP	427.2	5
Peptide	Poly-DL-Alanine		12.7 μL/mL

## Sheet: S3. Flow-Injection (ESI+)
ID	Adduct	Exper m/z	Theor m/z	ppm	Drift time (ms)	Cal CCS	Calibrated As	RefCCSN2	ΔCCS	CCS Ref
PE 30:0	[M+H]+	664.487	664.491	6.74398	6.75765	266.262	lipid	267.3	0.388328	CCSComp
PE 31:1	[M+H]+	676.492	676.491	1.96528	6.75765	266.156	lipid	265.08	0.405915	CCSBase-TW
PE 32:2	[M+H]+	688.492	688.491	1.10263	6.6914	264.236	lipid	265.9	0.625799	CCSBase-Pred	CCCCCC/C=C\CCCCCCCC(=O)OC[C@H](COP(=O)(O)OCCN)OC(=O)CCCCCCC/C=C\CCCCCC
PE 32:1	[M+H]+	690.507	690.507	0.982878	6.8239	267.856	lipid	267.2	0.245509	CCSBase-DT
PE 33:2	[M+H]+	702.507	702.507	0.864965	6.8239	267.758	lipid	268.71	0.354285	CCSBase-TW
PE 33:1	[M+H]+	704.523	704.522	1.39816	7.02267	273.204	lipid	273.6	0.144737	CCSBase-TW
PE 32:1	[M+Na]+	712.49	712.489	1.39592	7.02267	273.139	lipid	269.7	1.27512	CCSComp
PE 34:2	[M+H]+	716.524	716.522	1.66576	6.89015	269.465	lipid	269.5	0.012987	CCSComp
PE 34:1	[M+H]+	718.539	718.538	0.857978	7.08892	274.913	lipid	275.8	0.32161	CCSComp
PE 33:1	[M+Na]+	726.504	726.504	0.0226929	7.22142	278.497	lipid	275	1.27164	CCSBase-PredDat
PE 35:1	[M+H]+	732.553	732.554	0.553708	7.28767	280.275	lipid	276.6	1.32863	CCSBase-DT
PE 34:1	[M+Na]+	740.52	740.52	0.471357	7.28767	280.213	lipid	281.7	0.527867	CCSComp
PE 36:2	[M+H]+	744.558	744.554	5.05033	7.28767	280.182	lipid	279.1	0.387675	CCSComp
PE 35:1	[M+Na]+	754.535	754.536	1.32338	7.42017	283.759	lipid	280.4	1.19793	CCSComp
PC 34:2	[M+H]+	758.569	758.569	0.392738	7.42017	283.729	lipid	280.6	1.11511	CCSComp
PC 34:1	[M+H]+	760.585	760.585	0.484035	7.55267	287.369	lipid	287.9	0.184439	CCSComp
PC 35:1	[M+H]+	774.601	774.601	0.0405444	7.75142	292.756	lipid	285.8	2.43387	CCSComp
PC 36:2	[M+H]+	786.6	786.601	0.663242	7.68517	290.838	lipid	287.1	1.30199	CCSComp
DG 29:0	[M+H-H2O]+	509.456	509.456	1.03728	5.96263	246.148	lipid	246.9	0.304577	CCSBase-PredDat
DG 30:0	[M+H-H2O]+	523.472	523.472	0.436577	6.09513	249.595	lipid	250	0.162	CCSBase-PredDat
DG 31:0	[M+H-H2O]+	537.488	537.487	1.16469	6.22763	253.052	lipid	253.1	0.0189648	CCSBase-PredDat
DG 30:1	[M+H-H2O]+	521.456	521.456	1.10832	5.96263	245.989	lipid	247.2	0.489887	CCSBase-PredDat
DG 31:1	[M+H-H2O]+	535.472	535.472	0.88154	6.09513	249.442	lipid	250.3	0.342789	CCSBase-PredDat
DG 32:1	[M+H-H2O]+	549.488	549.487	1.14942	6.16138	251.087	lipid	253.5	0.951874	CCSBase-PredDat
DG 33:1	[M+H-H2O]+	563.504	563.503	1.39271	6.36015	256.375	lipid	256.7	0.126607	CCSBase-PredDat
DG 34:1	[M+H-H2O]+	577.519	577.518	1.30824	6.4264	258.034	lipid	259.9	0.717968	CCSBase-PredDat
DG 35:1	[M+H-H2O]+	591.534	591.534	0.237056	6.5589	261.519	lipid	263.2	0.638678	CCSBase-PredDat
DG 32:2	[M+H-H2O]+	547.473	547.472	2.55682	6.02888	247.48	lipid	250.8	1.32376	CCSBase-PredDat
DG 33:2	[M+H-H2O]+	561.486	561.487	1.77704	6.16138	250.946	lipid	254	1.20236	CCSBase-PredDat
DG 34:2	[M+H-H2O]+	575.503	575.503	0.363666	6.2939	254.42	lipid	257.3	1.11932	CCSBase-PredDat
DG 35:2	[M+H-H2O]+	589.519	589.518	0.740818	6.49265	259.721	lipid	260.6	0.337299	CCSBase-PredDat
DG 36:2	[M+H-H2O]+	603.534	603.534	0.369305	6.62515	263.212	lipid	263.9	0.260705	CCSBase-PredDat
DGDG 34:1	[M+NH4]+	936.661	936.662	0.577264	8.54645	313.742	lipid	311.6	0.68742	CCSBase-TW
DGDG 34:2	[M+NH4]+	934.645	934.646	1.25002	8.48018	311.915	lipid	309	0.943366	CCSBase-TW
DGDG 36:2	[M+NH4]+	962.677	962.677	0.750218	8.67895	317.279	lipid	315.2	0.659581	CCSBase-TW
LysylPG 30:0	[M+H]+	823.579	823.581	2.58195	7.81768	294.245	lipid	290.5	1.28916	CCSBase-PredDat
Pyocyanin	[M+H]+	211.088	211.087	5.8793	2.3188	142.435	small molecule	140.6	1.30512	CCSBase-Pred	CN1C2=CC=CC=C2N=C3C1=CC=CC3=O
2-heptyl-4-quinolone (HHQ)	[M+H]+	244.17	244.17	1.22539	2.98132	163.53	small molecule	157	4.15924	CCSBase-Pred	CCCCCCCC1=CC(=O)C2=CC=CC=C2N1
PAMDB120691	[M+H]+	258.149	258.149	0.529129	3.11382	167.525	small molecule	159.2	5.22927	CCSBase-Pred	OC1=CC(/C=C/CCCCC)=[N+]([O-])C2=C1C=CC=C2
2-Heptyl-3-hydroxyl-4-quinolone (PQS)	[M+H]+	260.165	260.164	3.29401	3.11382	167.459	small molecule	161.3	3.81835	CCSBase-Pred	CCCCCCCC1=C(C(=O)C2=CC=CC=C2N1)O
2-octyl-4-quinolone N-oxide	[M+H]+	274.182	274.18	6.93873	3.24632	171.491	small molecule	166.1	3.24564	CCSBase-Pred	OC1=CC(CCCCCCCC)=[N+]([O-])C2=C1C=CC=C2
1-Hydroxy-2-nonyl-4(1H)-quinolinone	[M+H]+	288.197	288.196	2.82446	3.44508	177.792	small molecule	170.1	4.52205	CCSBase-Pred	CCCCCCCCCc1cc(=O)c2ccccc2n1O
Cytosine	[M+H]	112.051	112.051	2.15325	1.72253	128.85	small molecule	122.6	5.09788	CCSComp
Nicotinamide	[M+H]	123.056	123.056	2.06942	1.78878	129.964	small molecule	126.7	2.57616	CCSComp
L-Valine	[M+Na]	140.069	140.069	0.603156	1.98755	135.292	small molecule	133.1	1.64688	CCSComp
Guanine	[M+H]	152.058	152.056	9.25122	1.9213	132.106	small molecule	131	0.844275	CCSComp
L-Histidine	[M+H]	156.077	156.077	0.531558	1.98755	134.096	small molecule	131.9	1.6649	CCSComp
L-Arginine	[M+H]	175.119	175.117	7.77878	2.12005	137.44	small molecule	136.3	0.83639	CCSComp
5-Methylcytidine	[M+H]	258.11	258.109	5.78453	2.78257	156.358	small molecule	156.5	0.0907348	CCSComp
Glutathione (Reduced)	[M+H]	308.092	308.091	3.14621	3.11382	166.25	singly charged peptide	167.9	0.982728	CCSComp
Adenosine-5'-monophosphate	[M+H]	348.071	348.069	6.67267	3.24632	170.049	singly charged peptide	171.5	0.846064	CCSComp
Guanosine-5'-monophosphate	[M+H]	364.067	364.064	7.17616	3.44508	176.618	singly charged peptide	179.6	1.66036	CCSComp
Sucrose	[M+Na]	365.106	365.106	0.178382	3.37883	174.322	singly charged peptide	173.9	0.242668	CCSComp
(S)-Adenosyl-L-methionine	[M+H]	399.144	399.145	2.04594	3.77633	186.52	small molecule	185.6	0.49569	CCSComp
Nicotinamide Adenine Dinucleotide	[M+H]	664.118	664.117	1.6136	5.23387	229.826	singly charged peptide	227.7	0.933685	CCSComp
Nicotinamide Adenine Dinucleotide	[M+Na]	686.1	686.096	5.10851	5.03512	223.719	singly charged peptide	223.5	0.0979866	CCSComp
			MAX PPM	9.25122				MAX ΔCCS	5.22927

## Sheet: S4. Flow-Injection (ESI-)
ID	Adduct	Exper m/z	Theor m/z	ppm	Drift time (ms)	Calibrated As	Cal CCS	RefCCSN2	ΔCCS	CCS Ref
PG 29:0	[M-H]-	679.453	679.456	3.33008	7.55267	lipid	260.455	255.5	1.93933	CCSBase-PredDat
PG 30:0	[M-H]-	693.471	693.471	0.35706	7.68517	lipid	263.224	258.8	1.70943	CCSBase-PredDat
PG 31:1	[M-H]-	705.47	705.471	1.64885	7.75142	lipid	264.566	260.5	1.56084	CCSBase-PredDat
PG 31:0	[M-H]-	707.486	707.487	0.902019	7.81768	lipid	265.984	262.1	1.48188	CCSBase-PredDat
PG 32:1	[M-H]-	719.487	719.487	0.558579	7.88393	lipid	267.323	265	0.876604	CCSComp
PG 33:1	[M-H]-	733.503	733.502	0.410622	8.08268	lipid	271.491	267	1.68202	CCSBase-PredDat
PG 34:2	[M-H]-	745.503	745.502	0.375173	8.14893	lipid	272.823	271.3	0.561371	CCSComp
PG 34:1	[M-H]-	747.518	747.518	0.0962677	8.21518	lipid	274.224	273.1	0.411571	CCSComp
PG 35:2	[M-H]-	759.517	759.518	1.13114	8.28143	lipid	275.552	272	1.30588	CCSBase-PredDat
PG 35:1	[M-H]-	761.534	761.534	0.237497	8.34768	lipid	276.948	273.6	1.22368	CCSBase-PredDat
PG 36:2	[M-H]-	773.533	773.534	1.14851	8.48018	lipid	279.676	279.5	0.0629696	CCSComp
PG 38:2	[M-H]-	801.561	801.565	4.56463	8.7452	lipid	285.081	281.7	1.20021	CCSBase-PredDat
LPG 16:1	[M-H]-	481.257	481.257	0.783171	5.43262	singly charged peptide	216.964	212	2.34151	CCSBase-ExpDT
LPG 18:1	[M-H]-	509.284	509.288	9.24054	5.69763	singly charged peptide	223.046	217.9	2.36163	CCSBase-ExpDT
PE 28:0	[M-H]-	634.442	634.445	5.96243	7.08892	lipid	250.654	250.8	0.0582137	CCSComp
PE 29:1	[M-H]-	646.448	646.445	4.91571	7.15517	lipid	252.013	246.5	2.23651	CCSBase-Pred	[H]\C(CCCCCC)=C(/[H])CCCCCCCCCCC(=O)O[C@]([H])(COC(=O)CCCCCCCCC)COP(O)(=O)OCCN
PE 30:1	[M-H]-	660.461	660.461	0.53463	7.28767	lipid	254.812	249.8	2.00641	CCSBase-Pred	CCCCCCCCCCCCCCCC(=O)OC(COC(=O)CCCCCCCC=CCCCC)COP(=O)(O)OCCN
PE 30:0	[M-H]-	662.476	662.477	0.7373	7.35392	lipid	256.25	256.3	0.0195084	CCSComp
PE 31:1	[M-H]-	674.478	674.477	2.73848	7.42017	lipid	257.602	253.1	1.77874	CCSBase-Pred	CCCCCCCCCCCCCCC(=O)OCC(COP(=O)(O)OCCN)OC(=O)CCCCCCCC=CCCCCCC
PE 32:2	[M-H]-	686.477	686.477	0.46115	7.48642	lipid	258.953	254.7	1.66981	CCSBase-Pred	CCCCCCC=CCCCCCCCC(=O)OCC(COP(=O)(O)OCCN)OC(=O)CCCCCCCC=CCCCCCC
PE 32:1	[M-H]-	688.492	688.492	0.122937	7.55267	lipid	260.382	256.3	1.59266	CCSBase-Pred	[H][C@@](COC(=O)CCCCCCCCCCCCC)(COP(O)(=O)OCCN)OC(=O)CCCCCCC\C=C/CCCCCCCC
PE 33:2	[M-H]-	700.493	700.492	0.880077	7.61892	lipid	261.73	257.9	1.48507	CCSBase-Pred	CCCCCCCCC=CCCCCCCCC(=O)OCC(COP(=O)(O)OCCN)OC(=O)CCCCCCCC=CCCCCC
PE 33:1	[M-H]-	702.508	702.508	0.560566	7.75142	lipid	264.589	259.6	1.9218	CCSBase-Pred	[H][C@@](COC(=O)CCCCCCCCCCCCCC)(COP(O)(=O)OCCN)OC(=O)CCCCCCCCC\C=C/CCCCCC
PE 34:2	[M-H]-	714.508	714.508	0.463454	7.81768	lipid	265.93	265.5	0.161959	CCSComp
PE 34:1	[M-H]-	716.524	716.524	0.0067014	7.88393	lipid	267.345	267.5	0.0579439	CCSComp
PE 35:2	[M-H]-	728.524	728.524	0.0152363	7.95018	lipid	268.682	264.3	1.65796	CCSBase-Pred	[H][C@@](COC(=O)CCCCCCCCCCCCCC)(COP(O)(=O)OCCN)OC(=O)CCCCCCCCC\C=C/C\C=C/CCCCC
PE 35:1	[M-H]-	730.538	730.539	1.01874	8.01643	lipid	270.092	265.9	1.57653	CCSBase-Pred	[H][C@@](COC(=O)CCCCCCCCCCCCCC)(COP(O)(=O)OCCN)OC(=O)CCCCCCCCC\C=C/CCCCCCCC
PE 36:2	[M-H]-	742.539	742.539	0.170361	8.08268	lipid	271.425	273.5	0.758684	CCSComp
PE 37:2	[M-H]-	756.554	756.555	1.22264	8.28143	lipid	275.572	270.6	1.8374	CCSBase-Pred	CCCCCCCCCC=CCCCCCCCC(=O)OCC(COP(=O)(O)OCCN)OC(=O)CCCCCCCC=CCCCCCCCC
LPE 14:0	[M-H]-	424.246	424.247	1.9123	4.90262	singly charged peptide	204.6	196.4	4.17515	CCSBase-Pred	CCCCCCCCCCCCCC(=O)OC(CO)COP(=O)(O)OCCN
LPE 16:1	[M-H]-	450.262	450.263	1.32532	5.10137	singly charged peptide	209.202	202.9	3.10596	CCSBase-Pred	CCCCCCC=CCCCCCCCC(=O)OC(CO)COP(=O)(O)OCCN
LPE 16:0	[M-H]-	452.276	452.278	4.37789	5.23387	lipid	210.16	204.1	2.96913	CCSBase-Pred	CCCCCCCCCCCCCCCC(=O)OC(CO)COP(=O)(O)OCCN
LPE 17:1	[M-H]-	464.278	464.278	0.707395	5.23387	singly charged peptide	212.299	206.6	2.75847	CCSBase-Pred	CCCCCCCC=CCCCCCCCC(=O)OCC(COP(=O)(O)OCCN)O
LPE 18:1	[M-H]-	478.293	478.294	1.45747	5.43262	singly charged peptide	217.003	209.8	3.43327	CCSBase-Pred	CCCCCCC=CCCCCCCCCCC(=O)OCC(COP(=O)(O)OCCN)O
2-heptyl-4-quinolone (HHQ)	[M-H]	242.155	242.155	0.965975	3.24632	small molecule	165.247	158	4.58671	CCSBase-Pred	CCCCCCCC1=CC(=O)C2=CC=CC=C2N1
2-Heptyl-3-hydroxyl-4-quinolone	[M-H]-	258.15	258.15	0.898095	3.31257	small molecule	166.609	161.6	3.09963	CCSBase-Pred	CCCCCCCC1=C(C(=O)C2=CC=CC=C2N1)O
2-octyl-4-quinolone N-oxide	[M-H]-	272.167	272.166	6.39077	3.44508	small molecule	169.952	167.9	1.22216	CCSBase-Pred	OC1=CC(CCCCCCCC)=[N+]([O-])C2=C1C=CC=C2
1-Hydroxy-2-nonyl-4(1H)-quinolinone	[M-H]-	286.18	286.181	2.57587	3.64383	small molecule	175.115	170.5	2.70674	CCSBase-Pred	CCCCCCCCCc1cc(=O)c2ccccc2n1O
2-tridecyl-4-quinolone	[M-H]-	326.247	326.249	6.56493	4.2401	lipid	188.155	185.2	1.59557	CCSBase-Pred	OC1=CC(CCCCCCCCCCCCC)=NC2=C1C=CC=C2
L-Histidine	[M-H]	154.061	154.062	2.22535	1.98755	small molecule	129.577	128.9	0.525213	CCSComp
D-Gluconate	[M-H]	195.05	195.05	1.48229	2.1863	small molecule	134.158	132.6	1.17496	CCSComp
D-Tryptophan	[M-H]	203.083	203.083	1.85409	2.71632	small molecule	150.914	151.7	0.518128	CCSComp
Sucrose	[M-H]	341.108	341.108	0.816955	3.51133	small molecule	170.119	168.2	1.1409	CCSComp
AMP	[M-H]	346.055	346.056	2.65217	3.57758	small molecule	171.863	174.1	1.28489	CCSComp
(S)-Adenosyl-L-homocysteine	[M-H]	383.118	383.115	6.02991	4.04133	small molecule	183.741	186.4	1.4265	CCSComp
ADP	[M-H]-	426.021	426.022	0.340637	4.1076	small molecule	184.815	184.8	0.00811688	CCSComp
NAD	[M-H]	662.101	662.101	0.490431	5.83013	singly charged peptide	224.758	226.4	0.725265	CCSComp
NADP	[M-H+H2O]	760.078	760.079	1.66974	6.2939	singly charged peptide	234.998	243.9	3.64986	CCSComp
Coenzyme A	[M-H]	766.108	766.108	0.155097	6.89015	singly charged peptide	248.622	244.1	1.85252	CCSComp
Maltopentaose	[M-H]	827.267	827.267	0.314205	7.15517	singly charged peptide	254.215	256.4	0.852184	CCSComp
FA 14:0	[M-H]-	227.201	227.202	4.52544	3.24632	small molecule	165.83	159.3	4.09918	CCSBase-Pred	CCCCCCCCCCCCCC(=O)O
FA 16:1	[M-H]	253.216	253.217	3.40115	3.44508	small molecule	170.568	167.8	1.64958	CCSComp
FA 16:0	[M-H]	255.232	255.233	3.7078	3.51133	small molecule	172.376	169	1.99763	CCSComp
FA 17:1	[M-H]-	267.232	267.233	3.87454	3.57758	small molecule	173.84	170.1	2.19871	CCSBase-Pred	CCCCCCC=CCCCCCCCCC(=O)O
FA 18:1	[M-H]	281.248	281.249	3.43944	3.77633	small molecule	178.915	176.2	1.54086	CCSComp
			MAX PPM	9.24054				MAX ΔCCS	4.58671

## Sheet: S5. HILIC (ESI+)
ID	Adduct	Exper m/z	Theor m/z	ppm	Retention time (min)	Drift time (ms)	Calibrated As	Cal CCS	RefCCSN2	ΔCCS	CCS Ref
PE 31:1	[M+H]+	676.492	676.491	1.31914	4.18597	6.6914	lipid	264.252	265.08	0.312359	CCSBase-TW
PE 32:1	[M+H]+	690.507	690.507	0.668554	4.15215	6.75765	lipid	265.942	267.2	0.470808	CCSBase-DT
PE 33:2	[M+H]+	702.508	702.507	1.74454	4.15215	6.75765	lipid	265.844	268.71	1.06658	CCSBase-TW
PE 33:1	[M+H]+	704.523	704.522	0.733599	4.15215	7.02266	lipid	273.071	273.6	0.193348	CCSBase-TW
PE 32:1	[M+Na]+	712.489	712.489	0.11689	4.18597	6.95641	lipid	271.193	269.7	0.553578	CCSComp
PE 34:1	[M+H]+	718.538	718.538	0.213243	4.11833	7.08891	lipid	274.771	275.8	0.373096	CCSComp
PE 33:1	[M+Na]+	726.504	726.504	0.72235	4.18597	7.22141	lipid	278.34	275	1.21455	CCSBase-PredDat
PE 35:1	[M+H]+	732.553	732.554	1.42288	4.11833	7.28766	lipid	280.109	276.6	1.26862	CCSBase-DT
PE 34:1	[M+Na]+	740.519	740.52	1.29789	4.15215	7.28766	lipid	280.048	281.7	0.586439	CCSComp
PE 36:2	[M+H]+	744.554	744.554	0.880192	4.08453	7.22141	lipid	278.2	279.1	0.322465	CCSComp
PE 35:1	[M+Na]+	754.532	754.536	4.59653	4.11833	7.42017	lipid	283.579	280.4	1.13374	CCSComp
PC 34:2	[M+H]+	758.57	758.569	0.715981	3.87592	7.35392	lipid	281.73	280.6	0.402708	CCSComp
PC 34:1	[M+H]+	760.585	760.585	0.316098	3.9295	7.55267	lipid	287.175	287.9	0.251824	CCSComp
PC 35:1	[M+H]+	774.6	774.601	1.10108	3.9295	7.75142	lipid	292.543	285.8	2.35934	CCSComp
PC 36:4	[M+H]+	782.566	782.569	4.20414	3.9295	7.55267	lipid	287.015	286	0.354895	CCSBase-TW
PC 36:2	[M+H]+	786.601	786.601	0.317005	3.87592	7.61892	lipid	288.809	287.1	0.595263	CCSComp
DG 29:0	[M+H-H2O]+	509.456	509.456	1.00071	0.74145	5.96263	lipid	246.188	246.9	0.288376	CCSBase-PredDat
DG 30:0	[M+H-H2O]+	523.472	523.472	0.490398	0.74145	6.02889	lipid	247.806	250	0.8776	CCSBase-PredDat
DG 31:0	[M+H-H2O]+	537.487	537.487	0.0119489	0.74145	6.22764	lipid	253.042	253.1	0.0229158	CCSBase-PredDat
DG 30:1	[M+H-H2O]+	521.456	521.456	0.8132	0.74145	5.89638	lipid	244.228	247.2	1.20227	CCSBase-PredDat
DG 31:1	[M+H-H2O]+	535.472	535.472	0.774377	0.74145	6.02889	lipid	247.654	250.3	1.05713	CCSBase-PredDat
DG 32:0	[M+H-H2O]+	551.5	551.503	4.20011	0.74145	6.36014	lipid	256.485	256.3	0.072181	Hines 2017-TW
DG 32:1	[M+H-H2O]+	549.488	549.487	1.06869	0.74145	6.16139	lipid	251.09	253.5	0.95069	CCSBase-PredDat
DG 33:1	[M+H-H2O]+	563.503	563.503	0.67871	0.74145	6.36014	lipid	256.342	256.7	0.139462	CCSBase-PredDat
DG 34:1	[M+H-H2O]+	577.519	577.518	0.610278	0.74145	6.49265	lipid	259.799	259.9	0.0388611	CCSBase-PredDat
DG 35:1	[M+H-H2O]+	591.534	591.534	0.0787626	0.74145	6.62515	lipid	263.265	263.2	0.024696	CCSBase-PredDat
DG 32:2	[M+H-H2O]+	547.472	547.472	1.06062	0.74145	6.02889	lipid	247.508	250.8	1.3126	CCSBase-PredDat
DG 33:2	[M+H-H2O]+	561.487	561.487	0.201248	0.74145	6.16139	lipid	250.949	254	1.20118	CCSBase-PredDat
DG 34:2	[M+H-H2O]+	575.503	575.503	0.744891	0.74145	6.29389	lipid	254.399	257.3	1.12748	CCSBase-PredDat
DG 35:2	[M+H-H2O]+	589.519	589.518	0.990733	0.74145	6.49265	lipid	259.666	260.6	0.358404	CCSBase-PredDat
DG 36:2	[M+H-H2O]+	603.535	603.534	1.07905	0.74145	6.62515	lipid	263.136	263.9	0.289504	CCSBase-PredDat
DGDG 32:1	[M+NH4]+	908.63	908.63	0.990374	4.03093	8.34769	lipid	308.133	305.4	0.894892	CCSBase-TW
DGDG 34:1	[M+NH4]+	936.662	936.662	0.159851	3.99713	8.48019	lipid	311.641	311.6	0.0131579	CCSBase-TW
DGDG 34:2	[M+NH4]+	934.646	934.646	0.212395	3.99713	8.41394	lipid	309.819	309	0.265049	CCSBase-TW
DGDG 36:2	[M+NH4]+	962.675	962.677	2.47371	3.96332	8.67895	lipid	317.008	315.2	0.573604	CCSBase-TW
LysylPG 22:0	[M+H]+	711.456	711.455	0.922198	5.47978	6.75765	lipid	265.772	260	2.22	CCSBase-Pred	OC(COC([C@@](CCCCN)([H])N)=O)COP(O)(OC[C@]([H])(OC(CCCCCCCCCC)=O)COC(CCCCCCCCCC)=O)=O
LysylPG 23:0	[M+H]+	725.472	725.471	0.828303	5.47978	6.89016	lipid	269.281	263.2	2.31041	CCSBase-Pred	OC(COC([C@@](CCCCN)([H])N)=O)COP(O)(OC[C@]([H])(OC(CCCCCCCCCC)=O)COC(CCCCCCCCCCC)=O)=O
LysylPG 24:0	[M+H]+	739.486	739.487	0.704539	5.4262	7.02266	lipid	272.796	266.4	2.4009	CCSBase-Pred	OC(COC([C@@](CCCCN)([H])N)=O)COP(O)(OC[C@]([H])(OC(CCCCCCCCCCC)=O)COC(CCCCCCCCCCC)=O)=O
LysylPG 25:0	[M+H]+	753.501	753.502	1.56964	5.4262	7.15516	lipid	276.318	269.5	2.52987	CCSBase-Pred	OC(COC([C@@](CCCCN)([H])N)=O)COP(O)(OC[C@]([H])(OC(CCCCCCCCCCCC)=O)COC(CCCCCCCCCCC)=O)=O
LysylPG 29:0	[M+H]+	809.562	809.565	3.89031	5.35857	7.68517	lipid	290.473	282	3.00461	CCSBase-Pred	OC(COC([C@@](CCCCN)([H])N)=O)COP(O)(OC[C@]([H])(OC(CCCCCCCCCCCCC)=O)COC(CCCCCCCCCCCCCC)=O)=O
LysylPG 30:0	[M+H]+	823.581	823.581	0.144465	5.35857	7.75142	lipid	292.203	285.1	2.49141	CCSBase-Pred	OC(COC([C@@](CCCCN)([H])N)=O)COP(O)(OC[C@]([H])(OC(CCCCCCCCCCCCCC)=O)COC(CCCCCCCCCCCCCC)=O)=O
LysylPG 31:0	[M+H]+	837.594	837.596	3.31265	5.35857	7.88393	lipid	295.761	288.1	2.65915	CCSBase-Pred	OC(COC([C@@](CCCCN)([H])N)=O)COP(O)(OC[C@]([H])(OC(CCCCCCCCCCCCCC)=O)COC(CCCCCCCCCCCCCCC)=O)=O
LysylPG 32:0	[M+H]+	851.61	851.612	2.69808	5.32475	8.01643	lipid	299.326	291.2	2.79052	CCSBase-Pred	OC(COC([C@@](CCCCN)([H])N)=O)COP(O)(OC[C@]([H])(OC(CCCCCCCCCCCCCCC)=O)COC(CCCCCCCCCCCCCCC)=O)=O
2-heptyl-4-quinolone	[M+H]+	244.17	244.17	0.597451	0.82885	2.98132	small molecule	163.207	157	3.9535	CCSBase-Pred	CCCCCCCC1=CC(=O)C2=CC=CC=C2N1
PAMDB120691	[M+H]+	258.149	258.149	0.588176	4.30722	3.04757	small molecule	164.96	159.2	3.61809	CCSBase-Pred	OC1=CC(/C=C/CCCCC)=[N+]([O-])C2=C1C=CC=C2
2-Heptyl-3-hydroxyl-4-quinolone	[M+H]+	260.165	260.164	0.437847	4.34102	3.11382	small molecule	167.127	161.3	3.61252	CCSBase-Pred	CCCCCCCC1=C(C(=O)C2=CC=CC=C2N1)O
2-octyl-4-quinolone N-oxide	[M+H]+	274.181	274.18	2.32235	1.39537	3.31257	small molecule	173.384	166.1	4.38531	CCSBase-Pred	OC1=CC(CCCCCCCC)=[N+]([O-])C2=C1C=CC=C2
1-Hydroxy-2-nonyl-4(1H)-quinolinone	[M+H]+	288.197	288.196	2.61361	0.896467	3.51133	small molecule	179.67	170.1	5.6261	CCSBase-Pred	CCCCCCCCCc1cc(=O)c2ccccc2n1O
Pyocyanin	[M+H]+	211.087	211.087	2.04389	2.13683	2.3188	small molecule	142.156	140.6	1.10669	CCSBase-Pred	CN1C2=CC=CC=C2N=C3C1=CC=CC3=O
Cytosine	[M+H]	112.051	112.051	0.151189	8.83685	1.72254	small molecule	128.592	122.6	4.88744	CCSComp
Nicotinamide	[M+H]	123.055	123.056	2.3462	6.44383	1.85504	small molecule	132.004	126.7	4.18627	CCSComp
L-Valine	[M+Na]	140.069	140.069	0.315734	6.1676	1.98754	small molecule	135.025	133.1	1.44628	CCSComp
Guanine	[M+H]	152.057	152.056	6.07625	5.47978	1.92129	small molecule	131.844	131	0.644275	CCSComp
L-Histidine	[M+H]	156.077	156.077	0.711831	7.09775	1.98754	small molecule	133.831	131.9	1.46399	CCSComp
L-Arginine	[M+H]	175.119	175.117	9.4359	8.6142	2.12005	small molecule	137.17	136.3	0.638298	CCSComp
5-Methylcytidine	[M+H]	258.111	258.109	6.18204	7.65022	2.78256	small molecule	156.051	156.5	0.286901	CCSComp
Glutathione (Reduced)	[M+H]	308.092	308.091	1.69748	7.9941	3.11382	singly charged peptide	165.755	167.9	1.27755	CCSComp
Adenosine-5'-monophosphate	[M+H]	348.071	348.069	6.2942	8.18293	3.24632	singly charged peptide	169.58	171.5	1.11953	CCSComp
Guanosine-5'-monophosphate	[M+H]	364.065	364.064	4.02886	8.76922	3.51133	singly charged peptide	178.451	179.6	0.639755	CCSComp
Sucrose	[M+Na]	365.106	365.106	0.370859	7.87288	3.37883	singly charged peptide	173.874	173.9	0.0149511	CCSComp
(S)-Adenosyl-L-methionine	[M+H]	399.145	399.145	0.442757	9.07927	3.77633	small molecule	186.14	185.6	0.290948	CCSComp
Nicotinamide Adenine Dinucleotide	[M+H]	664.118	664.117	1.84657	8.92425	5.23387	singly charged peptide	229.477	227.7	0.780413	CCSComp
Nicotinamide Adenine Dinucleotide	[M+Na]	686.1	686.096	5.14708	8.92425	4.96886	singly charged peptide	221.379	223.5	0.948993	CCSComp
			MAX PPM	9.4359					MAX ΔCCS	5.6261

## Sheet: S6. HILIC (ESI-)
ID	Adduct	Exper m/z	Theor m/z	ppm	Retention time (min)	Drift time (ms)	Calibrated As	Cal CCS	RefCCSN2	ΔCCS	CCS Ref
PG 29:0	[M-H]-	679.455	679.456	0.813339	3.15317	7.55267	lipid	260.292	255.5	1.87554	CCSBase-PredDat
PG 30:0	[M-H]-	693.471	693.471	0.169569	3.09958	7.68517	lipid	263.064	258.8	1.6476	CCSBase-PredDat
PG 30:1	[M-H]-	691.454	691.456	2.49687	3.06578	7.55267	lipid	260.196	257.1	1.2042	CCSBase-TW
PG 30:2	[M-H]-	689.439	689.44	1.16946	3.06578	7.48642	lipid	258.766	255	1.47686	CCSBase-TW
PG 31:1	[M-H]-	705.469	705.471	2.819	3.03197	7.75142	lipid	264.407	260.5	1.49981	CCSBase-PredDat
PG 31:0	[M-H]-	707.487	707.487	0.332249	3.03197	7.81768	lipid	265.827	262.1	1.42198	CCSBase-PredDat
PG 32:0	[M-H]-	721.501	721.502	2.71457	2.99815	7.95018	lipid	268.582	265.1	1.31347	CCSBase-DT
PG 32:1	[M-H]-	719.487	719.487	0.317144	2.94457	7.88393	lipid	267.168	265	0.818113	CCSComp
PG 33:1	[M-H]-	733.503	733.502	0.534286	2.94457	8.01643	lipid	269.92	267	1.09363	CCSBase-PredDat
PG 34:2	[M-H]-	745.503	745.502	0.419118	2.84312	8.08268	lipid	271.257	271.3	0.0158496	CCSComp
PG 34:1	[M-H]-	747.518	747.518	0.410596	2.84312	8.21518	lipid	274.083	273.1	0.359941	CCSComp
PG 35:2	[M-H]-	759.518	759.518	0.472466	2.84312	8.28144	lipid	275.415	272	1.25551	CCSBase-PredDat
PG 35:1	[M-H]-	761.534	761.534	0.309892	2.87693	8.34769	lipid	276.814	273.6	1.17471	CCSBase-PredDat
PG 36:2	[M-H]-	773.533	773.534	0.516728	2.78953	8.41394	lipid	278.143	279.5	0.48551	CCSComp
PG 37:2	[M-H]-	787.548	787.549	2.31629	2.78953	8.61269	lipid	282.267	285.5	1.1324	CCSBase-DT
PG 38:2	[M-H]-	801.565	801.565	0.0795693	2.75573	8.7452	lipid	284.975	281.7	1.16258	CCSBase-PredDat
LPG 15:0	[M-H]-	469.257	469.257	0.953843	4.61602	5.30012	singly charged peptide	213.502	208.96	2.17362	CCSBase-ExpTW
LPG 16:1	[M-H]-	481.258	481.257	1.69135	4.58222	5.36637	singly charged peptide	214.97	212	1.40094	CCSBase-ExpDT
LPG 16:0	[M-H]-	483.272	483.273	1.653	4.5484	5.49887	singly charged peptide	218.182	213.25	2.31278	CCSBase-ExpTW
LPG 17:0	[M-H]-	497.287	497.288	3.04782	4.64983	5.63138	singly charged peptide	221.216	215.6	2.60482	CCSBase-Pred	[H][C@](O)(CO)COP(OC[C@]([H])(O)COC(CCCCCCCCCCCCCCCC)=O)(=O)O
LPG 17:1	[M-H]-	495.272	495.273	0.817934	4.5484	5.49887	singly charged peptide	218.028	214.26	1.75861	CCSBase-ExpTW
LPG 18:1	[M-H]-	509.289	509.288	0.105788	4.64983	5.69763	singly charged peptide	222.666	217.9	2.18724	CCSBase-ExpDT
LPG 19:1	[M-H]-	523.304	523.304	0.574061	4.61602	5.89638	lipid	224.704	220.89	1.72665	CCSBase-ExpTW
LPG 20:0	[M-H]-	539.335	539.335	0.874289	4.58222	6.16139	lipid	230.601	225.7	2.17147	CCSBase-Pred	[H][C@](O)(CO)COP(OC[C@]([H])(O)COC(CCCCCCCCCCCCCCCCCCC)=O)(=O)O
LPG 21:0	[M-H]-	553.349	553.351	3.02843	4.5484	6.29389	lipid	233.465	229	1.94978	CCSBase-Pred	[H][C@](O)(CO)COP(OC[C@]([H])(O)COC(CCCCCCCCCCCCCCCCCCCC)=O)(=O)O
PE 28:0	[M-H]-	634.445	634.445	0.718891	4.15095	7.02266	lipid	249.023	250.8	0.708533	CCSComp
PE 29:1	[M-H]-	646.448	646.445	4.773	4.15095	7.08891	lipid	250.384	246.5	1.57566	CCSBase-Pred	[H]\C(CCCCCC)=C(/[H])CCCCCCCCCCC(=O)O[C@]([H])(COC(=O)CCCCCCCCC)COP(O)(=O)OCCN
PE 30:1	[M-H]-	660.462	660.461	0.942434	4.08332	7.22141	lipid	253.189	249.8	1.35669	CCSBase-Pred	CCCCCCCCCCCCCCCC(=O)OC(COC(=O)CCCCCCCC=CCCCC)COP(=O)(O)OCCN
PE 30:0	[M-H]-	662.476	662.477	0.769161	4.11713	7.28766	lipid	254.63	256.3	0.65158	CCSComp
PE 31:1	[M-H]-	674.479	674.477	3.43296	4.08332	7.35392	lipid	255.985	253.1	1.13987	CCSBase-Pred	CCCCCCCCCCCCCCC(=O)OCC(COP(=O)(O)OCCN)OC(=O)CCCCCCCC=CCCCCCC
PE 32:2	[M-H]-	686.477	686.477	0.554658	4.02973	7.42017	lipid	257.34	254.7	1.03651	CCSBase-Pred	CCCCCCC=CCCCCCCCC(=O)OCC(COP(=O)(O)OCCN)OC(=O)CCCCCCCC=CCCCCCC
PE 32:1	[M-H]-	688.493	688.492	0.524068	4.02973	7.48642	lipid	258.773	256.3	0.964885	CCSBase-Pred	[H][C@@](COC(=O)CCCCCCCCCCCCC)(COP(O)(=O)OCCN)OC(=O)CCCCCCC\C=C/CCCCCCCC
PE 33:2	[M-H]-	700.493	700.492	1.30198	4.02973	7.55267	lipid	260.125	257.9	0.862737	CCSBase-Pred	CCCCCCCCC=CCCCCCCCC(=O)OCC(COP(=O)(O)OCCN)OC(=O)CCCCCCCC=CCCCCC
PE 33:1	[M-H]-	702.508	702.508	0.49085	4.08332	7.68517	lipid	262.993	259.6	1.30701	CCSBase-Pred	[H][C@@](COC(=O)CCCCCCCCCCCCCC)(COP(O)(=O)OCCN)OC(=O)CCCCCCCCC\C=C/CCCCCC
PE 34:2	[M-H]-	714.508	714.508	0.675026	3.99592	7.75142	lipid	264.338	265.5	0.437665	CCSComp
PE 34:1	[M-H]-	716.523	716.524	0.317712	4.02973	7.88393	lipid	267.19	267.5	0.115888	CCSComp
PE 35:2	[M-H]-	728.524	728.524	0.783502	4.02973	7.95018	lipid	268.53	264.3	1.60045	CCSBase-Pred	[H][C@@](COC(=O)CCCCCCCCCCCCCC)(COP(O)(=O)OCCN)OC(=O)CCCCCCCCC\C=C/C\C=C/CCCCC
PE 35:1	[M-H]-	730.539	730.539	0.733592	4.02973	8.08268	lipid	271.366	265.9	2.05566	CCSBase-Pred	[H][C@@](COC(=O)CCCCCCCCCCCCCC)(COP(O)(=O)OCCN)OC(=O)CCCCCCCCC\C=C/CCCCCCCC
PE 36:2	[M-H]-	742.54	742.539	0.753049	3.99592	8.14893	lipid	272.7	273.5	0.292505	CCSComp
PE 37:2	[M-H]-	756.555	756.555	0.592283	3.99592	8.28144	lipid	275.435	270.6	1.78677	CCSBase-Pred	CCCCCCCCCC=CCCCCCCCC(=O)OCC(COP(=O)(O)OCCN)OC(=O)CCCCCCCC=CCCCCCCCC
LPE 14:0	[M-H]-	424.246	424.247	2.11741	5.01347	4.90261	singly charged peptide	204.252	196.4	3.99796	CCSBase-Pred	CCCCCCCCCCCCCC(=O)OC(CO)COP(=O)(O)OCCN
LPE 16:1	[M-H]-	450.262	450.263	1.20971	4.95988	5.10136	singly charged peptide	208.845	202.9	2.93001	CCSBase-Pred	CCCCCCC=CCCCCCCCC(=O)OC(CO)COP(=O)(O)OCCN
LPE 16:0	[M-H]-	452.277	452.278	2.08081	4.95988	5.23387	lipid	210.145	204.1	2.96178	CCSBase-Pred	CCCCCCCCCCCCCCCC(=O)OC(CO)COP(=O)(O)OCCN
LPE 17:1	[M-H]-	464.278	464.278	1.13049	4.92607	5.23387	singly charged peptide	211.936	206.6	2.58277	CCSBase-Pred	CCCCCCCC=CCCCCCCCC(=O)OCC(COP(=O)(O)OCCN)O
LPE 18:1	[M-H]-	478.293	478.294	0.988763	4.89227	5.43262	singly charged peptide	216.631	209.8	3.25596	CCSBase-Pred	CCCCCCC=CCCCCCCCCCC(=O)OCC(COP(=O)(O)OCCN)O
2-Heptyl-3-hydroxyl-4-quinolone	[M-H]-	258.149	258.15	3.67706	0.7404	3.31257	small molecule	166.216	161.6	2.85644	CCSBase-Pred	CCCCCCCC1=C(C(=O)C2=CC=CC=C2N1)O
2-octyl-4-quinolone N-oxide	[M-H]-	272.165	272.166	2.44532	0.7404	3.44508	small molecule	169.565	167.9	0.991662	CCSBase-Pred	OC1=CC(CCCCCCCC)=[N+]([O-])C2=C1C=CC=C2
1-Hydroxy-2-nonyl-4(1H)-quinolinone	[M-H]-	286.18	286.181	3.95128	0.7404	3.71008	small molecule	176.573	170.5	3.56188	CCSBase-Pred	CCCCCCCCCc1cc(=O)c2ccccc2n1O
L-Histidine	[M-H]	154.061	154.062	3.65184	8.68048	1.98754	small molecule	129.162	128.9	0.203258	CCSComp
Shikimic Acid	[M-H]	173.047	173.046	2.72087	4.11713	2.1863	small molecule	134.848	137.7	2.07117	CCSComp
D-Gluconate	[M-H]	195.05	195.05	2.55576	9.69803	2.1863	small molecule	133.745	132.6	0.863499	CCSComp
D-Tryptophan	[M-H]	203.081	203.083	8.40702	5.82242	2.71631	small molecule	150.501	151.7	0.790376	CCSComp
Sucrose	[M-H]	341.108	341.108	2.34164	7.83773	3.51133	small molecule	169.738	168.2	0.914388	CCSComp
AMP	[M-H]	346.054	346.056	3.94103	8.11397	3.57758	small molecule	171.485	174.1	1.50201	CCSComp
(S)-Adenosyl-L-homocysteine	[M-H]	383.118	383.115	7.16478	9.04412	4.04134	small molecule	183.389	186.4	1.61534	CCSComp
ADP	[M-H]-	426.021	426.022	1.75557	8.8891	4.04134	small molecule	182.719	184.8	1.12608	CCSComp
NAD	[M-H]	662.101	662.101	0.154961	8.8891	5.76388	singly charged peptide	222.798	226.4	1.59099	CCSComp
NADP	[M-H+H2O]	760.077	760.079	2.26431	8.8891	6.29389	singly charged peptide	234.607	243.9	3.81017	CCSComp
Coenzyme A	[M-H]	766.107	766.108	1.20893	9.04412	6.8239	singly charged peptide	246.727	244.1	1.0762	CCSComp
Maltopentaose	[M-H]	827.267	827.267	0.823306	9.35417	7.15516	singly charged peptide	253.819	256.4	1.00663	CCSComp
FA 14:0	[M-H]-	227.2	227.202	5.79549	0.619183	3.24632	small molecule	165.432	159.3	3.84934	CCSBase-Pred	CCCCCCCCCCCCCC(=O)O
FA 16:1	[M-H]	253.216	253.217	4.42058	0.7404	3.44508	small molecule	170.18	167.8	1.41836	CCSComp
FA 16:0	[M-H]	255.232	255.233	4.12588	0.672767	3.51133	small molecule	171.991	169	1.76982	CCSComp
FA 17:1	[M-H]-	267.232	267.233	4.45891	0.7404	3.57758	small molecule	173.458	170.1	1.97413	CCSBase-Pred	CCCCCCC=CCCCCCCCCC(=O)O
FA 18:1	[M-H]	281.248	281.249	3.78736	0.7404	3.71008	small molecule	176.717	176.2	0.293417	CCSComp
			MAX PPM	8.40702					MAX ΔCCS	3.99796

## Sheet: S7. FI-HILIC Overlap (ESI+)
	FLOW INJECTION								HILIC
	POS_FI_m/z	POS_FI_CCS	POS_FI_STDEV	POS_FI_Mean	POS_FI_RSD	ln(FI_Mean)			POS_HILIC_m/z	POS_HILIC_CCS	POS_HILIC_RT	POS_HILIC_STDEV	POS_HILIC_Mean	POS_HILIC_RSD	ln(HILIC_Mean)
	272.202	176.034	1551.61	107648	1.44137	11.5866			272.201	175.682	0.775267	879.982	57886.2	1.52019	10.9662
	577.519	258.034	10509.7	88539.6	11.8701	11.3912			577.519	257.99	3.1008	6004.15	59549.4	10.0826	10.9946
	704.523	273.204	7453.49	86238.8	8.64286	11.3649			704.523	273.071	4.15215	6097.45	47545	12.8246	10.7694
	718.539	274.913	7311.35	84863.6	8.61541	11.3488			718.538	274.771	4.11833	4787.1	43483.2	11.0091	10.6801
	270.186	176.099	1042.91	81344.9	1.28209	11.3065			270.185	177.986	0.775267	475.925	45443.9	1.04728	10.7242
	298.217	181.989	936.564	67937	1.37858	11.1263			298.217	183.858	0.707633	463.43	34531.2	1.34206	10.4496
	288.197	177.792	773.345	65957.6	1.17249	11.0968			288.197	179.67	0.896467	3921.72	185681	2.11207	12.1318
	727.566	267.561	4724.18	64141.8	7.36521	11.0689			727.567	267.456	0.620233	611.963	5486.12	11.1547	8.60998
	563.504	256.375	6690.88	55887.5	11.9721	10.9311			563.503	256.342	3.222	3766.19	32405.1	11.6222	10.3861
	760.585	287.369	3846.98	55162.9	6.97386	10.918			760.585	287.175	3.9295	4293.04	25794.4	16.6433	10.1579
	260.165	167.459	928.436	54761.8	1.69541	10.9107			260.165	167.127	0.930283	3641.21	91935.3	3.96062	11.4288
	286.18	180.092	681.447	53895.4	1.26439	10.8948			286.18	179.729	0.896467	5350.76	130201	4.10961	11.7768
	118.087	130.483	1980.7	52734.8	3.75595	10.873			118.087	132.531	6.1676	910.783	19775.8	4.60554	9.89222
	326.249	193.458	462.682	45352.9	1.02018	10.7222			326.248	195.827	0.707633	432.719	20148.4	2.14766	9.91088
	300.232	190.545	496.543	43844.4	1.13251	10.6884			300.232	192.964	0.707633	314.147	20981.2	1.49728	9.95138
	690.507	267.856	3620.49	38065.8	9.51114	10.5471			690.507	265.942	4.15215	3224.93	22737.2	14.1835	10.0318
	549.488	251.087	4449.18	37105.6	11.9906	10.5215			549.488	251.09	3.1882	2417.13	19360.6	12.4848	9.871
	716.524	269.465	3310.87	36585	9.0498	10.5074			716.523	271.161	0.74145	726.56	8765.47	8.28889	9.07858
	732.553	280.275	2746.39	33610.6	8.17119	10.4226			732.553	280.109	4.11833	2023.61	16305.5	12.4107	9.69926
	591.534	261.519	3900.52	31164.1	12.5161	10.347			591.534	263.265	3.1008	2160.78	20995.1	10.2918	9.95204
	244.17	163.53	439.644	30242.2	1.45375	10.317			244.17	163.207	0.82885	256.212	22192.8	1.15448	10.0075
	744.558	280.182	2196.24	29982.2	7.32516	10.3084			744.554	278.2	4.08453	2088.68	15615.6	13.3756	9.65603
	314.211	186.574	301.309	27487	1.09619	10.2215			314.211	189.032	0.896467	798.093	58797.3	1.35736	10.9819
	211.088	142.435	821.423	22292	3.68483	10.012			211.087	142.156	2.13683	2126.32	129027	1.64797	11.7678
	575.503	254.42	2834.41	21820.6	12.9896	9.99061			575.503	254.399	3.06698	1657.51	13353.8	12.4123	9.49956
	795.628	283.465	2115.88	21618.6	9.7873	9.98131			795.629	283.285	0.620233	435.45	3687.85	11.8077	8.2128
	664.118	229.826	1078.71	18031.6	5.98231	9.79988			664.118	229.477	8.92425	815.164	16173.8	5.04002	9.69115
	758.569	283.729	1124.56	15188.3	7.4041	9.62828			758.57	281.73	3.87592	1178.29	6059.72	19.4446	8.70942
	354.28	200.003	183.657	15149	1.21234	9.62569			354.28	202.285	0.707633	521.167	7480.89	6.96665	8.92011
	254.162	160.947	324.029	15145.9	2.13938	9.62548			254.161	160.63	5.66862	563.353	21166.9	2.66148	9.96019
	603.534	263.212	1787.21	13560.4	13.1796	9.51491			603.535	261.326	3.03317	772.546	7632.96	10.1212	8.94023
	523.472	249.595	1253.36	12505.6	10.0224	9.43393			523.472	249.61	3.3094	1311.32	10201.3	12.8544	9.23027
	338.342	203.973	566.693	11323.3	5.00465	9.33462			338.342	204.435	16.0216	5096.72	115618	4.40823	11.658
	659.504	256.74	573.78	11167.2	5.13807	9.32074			659.504	253.574	0.620233	115.879	950.708	12.1887	6.85721
	664.487	266.262	973.191	10787.2	9.02171	9.28612			664.483	264.357	4.18597	1170.1	6122.13	19.1127	8.71967
	272.28	176.032	170.245	9926.73	1.71501	9.20299			272.28	175.68	0.707633	108.192	5916.58	1.82862	8.68551
	339.29	198.543	223.77	9535.65	2.34667	9.16279			339.289	200.848	4.8935	540.581	9952.96	5.43136	9.20562
	480.309	217.628	154.56	9070.1	1.70406	9.11274			480.309	219.387	4.96112	1483.36	19975.6	7.4259	9.90226
	316.227	191.912	108.69	8844.69	1.22887	9.08757			316.226	192.528	0.862667	255.63	12328.1	2.07356	9.41963
	749.537	285.624	410.884	8562.78	4.79849	9.05518			749.534	283.616	3.06698	346.037	7276.62	4.75546	8.89242
	812.655	290.658	583.219	8354.04	6.98128	9.0305			812.654	290.452	0.620233	65.5138	904.102	7.24628	6.80694
	466.293	214.226	108.438	8089.65	1.34045	8.99834			466.294	214.549	5.0147	201.824	5856.68	3.44606	8.67534
	589.519	259.721	1011.34	7939.44	12.7381	8.9796			589.519	257.858	3.06698	564.837	4891.94	11.5463	8.49534
	787.485	285.347	474.371	7826.08	6.06141	8.96522			787.489	283.341	3.1008	105.91	293.451	36.0913	5.68171
	735.522	282.078	457.291	7822.43	5.8459	8.96475			735.518	280.086	3.222	158.551	3577.74	4.43159	8.18249
	462.237	205.539	184.231	7544.2	2.44202	8.92853			462.232	209.36	7.18515	639.93	9299.14	6.8816	9.13768
	274.182	171.491	103.347	7452.46	1.38676	8.9163			274.181	173.384	1.39537	1311.39	27893.7	4.70138	10.2362
	342.241	191.288	76.6747	7213.99	1.06286	8.88378			342.243	193.674	0.862667	72.1619	6850.68	1.05335	8.8321
	431.216	195.368	112.934	6983.16	1.61724	8.85126			431.217	194.506	7.71785	361.854	9852.66	3.67265	9.1955
	635.34	235.941	118.976	6792.05	1.75169	8.82351			635.341	235.586	6.41002	456.078	8730.8	5.22378	9.07461
	504.194	213.296	185.252	6700.3	2.76483	8.80991			504.193	210.886	9.3555	248.803	6192.69	4.01769	8.73113
	454.295	214.398	126.582	6676.27	1.896	8.80632			454.293	214.721	5.0147	248.744	3433.4	7.24482	8.14131
	258.11	156.358	174.738	6555.59	2.66547	8.78807			258.111	156.051	7.65022	164.628	18206.9	0.904202	9.80956
	652.4	247.354	137.376	6475.71	2.1214	8.77581			652.404	246.982	6.63267	265.556	3291.08	8.06896	8.09897
	353.307	203.625	163.992	6279.71	2.61146	8.74508			353.307	202.306	3.06698	64.6733	1353.14	4.77948	7.21019
	296.201	184.287	96.0609	6189.6	1.55197	8.73063			296.201	186.153	0.707633	38.8346	3549.74	1.09401	8.17463
	399.252	199.127	996.273	6002.32	16.5981	8.6999			399.251	199.629	0.620233	113.417	1184.59	9.57435	7.07715
	576.302	180.686	2066.09	5985.22	34.5198	8.69705			576.301	180.277	9.38932	1242.12	2572.95	48.2761	7.85281
	758.221	250.342	363.119	5932.68	6.12065	8.68823			758.223	251.844	0.620233	382.601	6825.28	5.60564	8.82839
	366.168	184.886	70.2137	5901.91	1.18968	8.68303			366.168	184.51	7.03012	862.819	16123.7	5.35124	9.68805
	545.298	220.965	102.775	5890.62	1.74472	8.68112			545.293	220.618	7.529	59.8655	1709.44	3.50206	7.44392
	613.161	226.299	506.459	5806.51	8.72227	8.66673			613.16	225.952	9.61197	719.642	1591.84	45.2081	7.37265
	366.214	189.343	125.708	5660.43	2.22082	8.64125			366.214	188.956	7.56282	229.178	5050.26	4.53794	8.5272
	270.264	176.096	65.7503	5655.97	1.16249	8.64047			270.265	175.744	0.775267	72.3983	3826.8	1.89188	8.24978
	535.378	229.081	166.378	5562.93	2.99084	8.62388			535.379	228.732	0.620233	94.7472	679.042	13.9531	6.52068
	258.149	167.525	107.488	5259.9	2.04354	8.56787			258.149	164.96	3.53205	676.519	8405.63	8.0484	9.03666
	645.488	253.104	373.096	5169.97	7.21661	8.55062			645.488	254.6	0.620233	90.8113	707.848	12.8292	6.56223
	676.492	266.156	458.574	5164.05	8.88013	8.54948			676.492	264.252	4.18597	608.111	2906.62	20.9216	7.97475
	312.233	190.218	82.4897	5154.31	1.6004	8.54759			312.232	190.857	0.707633	75.6872	2732.84	2.76954	7.9131
	156.043	134.098	150.157	5081.38	2.95505	8.53334			156.043	133.833	6.13378	75.4096	492.291	15.3181	6.19907
	763.556	289.176	234.567	5013.75	4.67847	8.51994			763.549	287.153	3.1008	164.564	3690.12	4.45959	8.21341
	684.205	241.347	286.242	4942.74	5.79116	8.50568			684.203	240.985	0.586417	428.655	9923.23	4.31971	9.20263
	679.352	245.221	191.425	4797.24	3.99032	8.4758			679.352	244.852	8.42535	206.08	1606.72	12.8262	7.38195
	440.251	201.639	89.4186	4780.07	1.87065	8.47221			440.251	199.147	7.18515	841.556	15366.5	5.47656	9.63995
	730.361	258.041	95.1572	4761.16	1.99861	8.46825			730.361	257.645	6.51147	262.699	1430.5	18.3642	7.26578
	553.334	228.879	80.7982	4753.01	1.69994	8.46653			553.334	228.529	6.8751	488.625	4055.8	12.0476	8.3079
	330.203	174.499	88.1559	4698.59	1.87622	8.45502			330.203	174.149	6.72007	156.416	2717.35	5.7562	7.90741
	530.297	219.111	85.6631	4686.92	1.82771	8.45253			530.298	218.764	5.82363	463.675	3934.49	11.7849	8.27754
	313.274	197.395	72.5271	4665.51	1.55454	8.44795			313.274	197.944	3.1008	219.63	2793.92	7.86099	7.9352
	288.277	180.03	56.9424	4662.34	1.22133	8.44727			288.278	179.668	0.896467	278.482	8165.33	3.41055	9.00765
	477.242	209.508	81.884	4647.06	1.76206	8.44399			477.238	209.155	7.13157	372.61	6971.81	5.34453	8.84963
	391.194	189.503	161.998	4626.77	3.50132	8.43961			391.198	186.274	6.51147	45.2148	959.493	4.71237	6.86641
	258.185	169.765	58.7499	4611.89	1.27388	8.43639			258.185	169.428	0.82885	70.2331	3753.09	1.87134	8.23034
	360.194	185.003	109.062	4519.93	2.41291	8.41625			360.194	184.627	5.5136	225.73	4313.28	5.23337	8.36945
	509.363	223.399	95.1339	4497.02	2.11549	8.41117			509.363	225.059	0.620233	33.365	630.465	5.29213	6.44646
	385.245	191.795	77.439	4452.62	1.73918	8.40125			385.244	191.408	6.01257	98.2039	2705.46	3.62984	7.90303
	622.3	236.057	124.916	4438.99	2.81407	8.39818			622.294	233.751	8.6142	121.831	2234.64	5.45194	7.71184
	316.187	172.593	65.9349	4396.85	1.49959	8.38864			316.186	172.249	6.72007	160.791	4368.69	3.68052	8.38222
	184.075	136.961	58.2833	4297.82	1.35611	8.36586			184.074	138.933	7.65022	81.8474	899.961	9.09454	6.80235
	577.425	238.442	154.805	4283.72	3.61381	8.36258			577.425	240.024	0.620233	42.8633	568.593	7.53849	6.34316
	488.289	219.627	84.3269	4128.36	2.04262	8.32564			488.29	219.279	7.59663	208.171	4534.58	4.59075	8.41949
	758.407	261.556	109.936	4117.1	2.67024	8.3229			758.41	261.15	6.56505	116.289	1285.63	9.04531	7.159
	1002.55	254.684	1976.43	4031.63	49.0229	8.30193			1002.55	254.295	6.51147	618.433	673.779	91.7857	6.5129
	525.337	225.211	110.29	4027.11	2.73868	8.3008			525.34	224.864	8.18293	297.937	5384.28	5.53346	8.59124
	627.35	237.957	87.2312	4007.25	2.17683	8.29586			627.349	237.6	5.5136	337.307	4366.36	7.72513	8.38168
	298.299	181.986	58.2687	3996.19	1.45811	8.2931			298.3	183.855	0.707633	128.176	2628.57	4.87629	7.87419
	441.3	207.936	84.3001	3987.54	2.11409	8.29093			441.303	209.668	0.620233	29.9271	746.457	4.00922	6.61534
	376.191	186.923	69.1695	3980.92	1.73753	8.28927			376.189	186.542	6.72007	200.237	3680.93	5.43985	8.21092
	230.187	155.091	80.4941	3951.84	2.03688	8.28194			230.186	154.787	5.78983	806.329	10034.5	8.03556	9.21379
	491.235	211.397	62.0168	3919.38	1.58231	8.27369			491.234	211.046	5.66862	225.947	2841.68	7.95117	7.95215
	1002.89	254.682	2103.33	3835.56	54.8375	8.25207			1002.89	254.293	8.18293	1442.04	1156.96	124.64	7.05355
	576.803	180.682	1236.21	3795.83	32.5676	8.24166			576.802	180.273	9.42313	862.764	1707.79	50.5193	7.44296
	311.258	192.043	54.7453	3743.03	1.46259	8.22765			311.258	192.659	4.9273	50.9765	2792.6	1.82541	7.93473
	603.44	245.898	179.405	3705.33	4.8418	8.21753			603.441	245.529	0.620233	39.4554	490.128	8.05002	6.19467
	260.243	167.456	74.5734	3642.52	2.0473	8.20043			260.242	167.124	0.983867	503.108	7461.06	6.74311	8.91745
	563.267	236.442	267.264	3595.43	7.43343	8.18742			563.266	236.552	0.983867	428.997	4350.61	9.86062	8.37807
	439.29	205.872	84.9171	3590.68	2.36493	8.1861			439.292	205.514	5.66862	330.971	3971.06	8.33457	8.28679
	591.439	239.76	124.195	3475.33	3.57362	8.15345			591.438	239.841	0.620233	31.4058	426.736	7.35954	6.05617
	507.229	213.259	65.8707	3455.93	1.90602	8.14785			507.229	210.85	6.72007	95.0392	1003.08	9.47478	6.91083
	485.304	219.667	71.173	3437.93	2.07023	8.14263			485.308	219.319	8.5268	321.001	2253.18	14.2466	7.7201
	136.063	128.777	84.6128	3427.9	2.46836	8.1397			136.062	130.799	3.41085	1149.74	21292.9	5.39964	9.96613
	104.108	127.516	137.706	3423.82	4.02198	8.13851			104.107	129.59	4.18597	278.578	8040.05	3.46488	8.99219
	242.154	163.604	64.7986	3421.5	1.89386	8.13784			242.154	163.281	0.862667	39.5688	3206.16	1.23415	8.07283
	774.601	292.756	262.996	3406.62	7.72015	8.13347			774.6	292.543	3.9295	225.857	1068.63	21.1352	6.97414
	772.588	287.281	303.071	3351.82	9.04199	8.11726			772.586	285.266	4.11833	166.653	955.487	17.4417	6.86222
	748.368	261.627	72.2393	3340.98	2.16222	8.11402			748.37	261.221	7.80525	490.151	2324.58	21.0856	7.75129
	421.22	195.521	319.272	3317.52	9.62382	8.10697			421.221	195.145	8.30415	334.16	6373.84	5.24269	8.75996
	348.071	170.049	167.107	3291.2	5.07739	8.09901			348.071	169.58	8.18293	631.046	5193.31	12.1511	8.55513
	577.634	258.033	459.582	3255.42	14.1175	8.08808			577.634	257.989	3.1008	249.154	2094.81	11.8939	7.64722
	542.07	211.311	196.111	3250.3	6.03361	8.0865			542.07	210.862	8.92425	148.472	2670.51	5.55968	7.89003
	1100.18	288.626	2438.82	3238.67	75.3031	8.08292			1100.18	288.122	5.5136	1149.27	585.75	196.205	6.37289
	526.26	221.18	93.4316	3230.47	2.89219	8.08038			526.262	220.833	8.21675	133.414	1122.91	11.8812	7.02368
	455.214	196.788	68.1361	3190.29	2.13573	8.06787			455.214	196.38	6.66648	154.982	3395.57	4.56426	8.13023
	265.087	160.6	70.3361	3156.49	2.2283	8.05722			265.086	160.283	7.59663	438.07	3095.74	14.1507	8.03778
	740.52	280.213	267.87	3114.02	8.60208	8.04367			740.519	280.048	4.15215	63.1302	373.173	16.9171	5.92204
	686.397	248.973	54.2471	3100.32	1.74973	8.03926			686.399	248.598	6.94272	380.421	3722.09	10.2206	8.22204
	712.308	250.667	60.256	3097.79	1.94513	8.03844			712.312	252.171	7.21895	108.394	521.187	20.7976	6.25611
	553.369	243.786	269.498	3087.77	8.7279	8.03521			553.369	243.84	5.82363	46.3199	282.905	16.3729	5.64511
	1003.22	254.681	1625.86	2968.79	54.7653	7.99591			1003.22	254.292	8.21675	922.826	770.093	119.833	6.64651
	537.488	253.052	336.916	2954.89	11.402	7.99122			537.488	253.042	3.25582	384.736	2525.8	15.2322	7.83431
	1008.29	281.938	224.375	2944.28	7.62071	7.98762			1008.29	279.688	9.30192	433.378	1731.45	25.0298	7.45671
	266.162	160.567	49.2984	2907.5	1.69556	7.97505			266.163	160.25	8.42535	26.5857	741.373	3.586	6.6085
	325.274	197.082	180.718	2881.28	6.27215	7.96599			325.274	197.63	4.9273	58.5237	3307.06	1.76966	8.10381
	786.6	290.838	213.959	2875.64	7.44038	7.96403			786.601	288.809	3.87592	186.608	808.193	23.0895	6.6948
	668.369	247.218	74.4086	2875.36	2.5878	7.96393			668.362	246.846	7.03012	108.813	2391.95	4.54914	7.77986
	763.382	254.07	60.8465	2869.66	2.12034	7.96195			763.384	253.684	8.30415	374.885	3502.2	10.7043	8.16115
	641.822	193.175	516.976	2863.9	18.0515	7.95994			641.821	192.802	9.23428	331.991	1119.2	29.6632	7.02037
	286.261	180.089	40.2215	2855.67	1.40848	7.95706			286.261	179.727	0.930283	238.266	3932.31	6.05918	8.27698
	657.325	237.698	56.5611	2855.29	1.98092	7.95693			657.323	237.341	6.41002	431.727	3519.01	12.2684	8.16594
	302.171	166.395	43.2158	2845.67	1.51865	7.95355			302.171	165.9	7.25277	130.815	2968.27	4.40712	7.99574
	560.292	222.817	43.4517	2808.63	1.54708	7.94045			560.293	222.47	7.56282	199.505	1784.27	11.1813	7.48677
	536.166	219.044	610.652	2788.53	21.8987	7.93327			536.166	218.697	0.586417	2226.78	10593.2	21.0207	9.26797
	447.231	203.65	49.7764	2776.85	1.79254	7.92907			447.229	203.289	6.56505	196.923	3150.63	6.25028	8.05536
	397.222	191.584	65.4453	2751.69	2.37837	7.91997			397.22	191.197	7.9941	132.102	2508.34	5.2665	7.82738
	272.386	176.029	41.2087	2750.21	1.49838	7.91943			272.386	175.676	0.707633	42.4012	1893.99	2.23873	7.54644
	775.554	287.259	148.466	2749.23	5.40028	7.91908			775.548	285.245	3.03317	93.5461	1838.38	5.08851	7.51664
	1035.01	248.943	552.431	2742.11	20.1462	7.91648			1035.01	248.567	9.04545	336.997	558.889	60.2976	6.32595
	523.377	226.078	77.6547	2728.48	2.84608	7.9115			523.377	226.28	0.620233	40.7533	612.888	6.64938	6.41818
	382.311	206.622	37.0528	2725.26	1.3596	7.91032			382.312	207.043	0.673817	179.392	2747.52	6.52922	7.91845
	140.069	135.292	72.7683	2711.12	2.68407	7.90512			140.069	135.025	6.1676	78.9475	2188.88	3.60676	7.69114
	1100.68	288.624	2030.88	2703.64	75.1166	7.90235			1100.68	288.12	7.03012	546.917	372.129	146.97	5.91924
	327.303	191.635	199.274	2664.99	7.47749	7.88795			327.304	192.25	0.620233	186.164	491.164	37.9026	6.19678
	885.369	314.042	123.958	2656.66	4.66593	7.88482			885.369	311.94	0.620233	105.826	1390.31	7.61168	7.23728
	582.321	228.576	64.6693	2630.41	2.45853	7.87489			582.325	228.227	7.56282	298.727	3330.98	8.96813	8.11102
	523.257	219.192	40.148	2629.25	1.52698	7.87445			523.256	218.845	5.5474	53.2599	1067.67	4.98845	6.97323
	838.446	273.847	107.47	2617.18	4.10631	7.86985			838.447	273.402	6.56505	115.783	1068.27	10.8383	6.9738
	286.217	184.58	64.6368	2609.05	2.4774	7.86674			286.217	184.207	0.707633	106.523	1880.4	5.66492	7.53924
	969.489	237.806	755.955	2591.24	29.1735	7.85989			969.489	239.363	9.20048	489.899	643.767	76.0989	6.46734
	300.315	190.543	38.6592	2571.07	1.50362	7.85208			300.315	192.962	0.707633	58.8655	1608.95	3.65862	7.38334
	869.374	310.463	120.539	2568	4.69388	7.85088			869.374	310.204	0.586417	130.654	2070.07	6.31159	7.63534
	535.472	249.442	292.973	2558.42	11.4513	7.84715			535.472	247.654	3.3094	201.862	1407.48	14.3421	7.24956
	751.361	259.751	61.055	2538.52	2.40514	7.83934			751.367	261.2	6.41002	110.546	795.93	13.8889	6.67951
	110.072	129.086	163.099	2512.27	6.49207	7.82894			110.072	131.149	8.68182	304.729	3456.28	8.81667	8.14795
	832.242	262.932	444.224	2511.94	17.6845	7.82881			832.242	262.521	0.620233	158.455	2634.27	6.01512	7.87636
	702.507	267.757	198.074	2501.47	7.91829	7.82463			702.508	265.844	4.15215	160.814	961.704	16.7218	6.86871
	704.65	273.203	266.989	2487.28	10.7342	7.81894			704.651	273.07	4.15215	237.046	1672.51	14.1731	7.42208
	444.248	203.693	63.6169	2485.04	2.56	7.81804			444.245	203.333	7.37398	108.976	3357.91	3.24535	8.11908
	475.229	207.454	51.2345	2484.97	2.06178	7.81802			475.224	207.099	6.66648	42.1453	647.102	6.51293	6.4725
	422.301	213.1	85.4101	2465	3.46491	7.80995			422.304	213.442	5.82363	22.5591	417.169	5.40766	6.03349
	326.334	193.456	35.2111	2444.78	1.44026	7.80171			326.335	195.825	0.707633	121.537	1909.16	6.36598	7.55442
	610.185	232.254	411.882	2432.8	16.9304	7.7968			610.184	231.903	0.586417	889.02	11844.8	7.50559	9.37964
	718.666	274.912	265.776	2413.51	11.012	7.78884			718.667	274.77	4.11833	176.489	1419.7	12.4315	7.2582
	244.13	154.586	49.5347	2409.1	2.05615	7.78701			244.13	154.283	7.18515	80.7382	2413.02	3.34593	7.78864
	688.492	264.236	242.198	2400.61	10.0891	7.78348			688.492	260.539	4.15215	244.84	1463.31	16.732	7.28845
	496.274	207.382	48.4121	2371.32	2.04157	7.7712			496.277	206.945	5.35857	277.936	4602.62	6.03865	8.43438
	502.29	222.737	32.7122	2359.39	1.38647	7.76616			502.291	222.971	4.96112	102.26	690.409	14.8116	6.53728
	423.203	197.638	44.4132	2320.79	1.91371	7.74966			423.201	197.266	6.01257	113.668	915.64	12.414	6.81962
	726.504	278.497	239.52	2299.25	10.4173	7.74034			726.504	278.34	4.18597	67.0328	379.734	17.6526	5.93947
	568.186	216.678	69.1281	2297.94	3.00826	7.73977			568.185	216.331	8.7354	182.114	2091.21	8.70854	7.6455
	720.36	256.247	63.2337	2285.63	2.76657	7.7344			720.368	255.856	8.33795	73.6421	458.631	16.057	6.12824
	642.323	193.171	313.079	2277.9	13.7442	7.73101			642.322	192.799	9.23428	191.977	643.306	29.8422	6.46662
	526.177	213.038	58.8711	2247.79	2.61906	7.7177			526.175	212.689	9.3555	111.378	478.068	23.2976	6.16975
	452.278	211.931	40.7236	2219.84	1.83453	7.70519			452.278	211.58	5.04852	128.497	4430.96	2.89997	8.39637
	665.312	247.244	53.1011	2160.8	2.45747	7.67824			665.315	244.967	7.4078	63.9983	490.973	13.035	6.19639
	755.398	259.723	51.28	2138.27	2.3982	7.66775			755.394	259.322	7.44162	452.172	1894.97	23.8617	7.54696
	596.284	236.303	45.9865	2136.37	2.15255	7.66686			596.285	235.947	5.73625	53.47	459.174	11.6448	6.12943
	1035.51	248.941	417.873	2126.69	19.649	7.66232			1035.51	248.565	9.04545	291.238	475.936	61.1927	6.16528
	617.548	264.888	279.188	2075.22	13.4535	7.63782			617.55	264.802	2.99935	94.8171	973.819	9.73663	6.88123
	662.822	203.548	143.438	2068.17	6.93549	7.63442			662.821	203.193	8.99187	482.021	780.05	61.7936	6.65936
	347.193	180.812	49.4949	2052.97	2.41089	7.62704			347.193	180.447	9.1469	35.2421	502.827	7.00879	6.22025
	558.327	224.841	35.0501	2036.57	1.72103	7.61902			558.329	226.489	5.73625	167.239	1095.16	15.2707	6.99866
	547.473	247.48	247.647	2030.33	12.1974	7.61595			547.472	247.508	3.15438	159.484	1092.23	14.6017	6.99598
	969.99	239.721	590.347	2027.94	29.1107	7.61478			969.99	237.446	9.23428	436.813	558.334	78.235	6.32496
	671.503	260.371	161.991	2015.16	8.03865	7.60845			671.503	259.969	0.620233	42.9367	259.884	16.5215	5.56024
	642.345	241.693	49.4612	2003.14	2.46918	7.60247			642.346	241.33	7.06393	93.564	1541.23	6.07073	7.34034
	401.208	189.332	40.7681	1996.95	2.04152	7.59938			401.205	188.323	7.4078	52.8014	961.773	5.49001	6.86878
	377.133	180.889	67.1738	1996.21	3.36507	7.59901			377.131	180.468	8.92425	71.1752	410.479	17.3395	6.01733
	776.354	261.435	166.939	1976.23	8.44734	7.58895			776.349	262.871	6.72007	78.5016	497.118	15.7913	6.20883
	175.119	137.44	145.072	1974.39	7.34771	7.58801			175.119	137.17	8.6142	109.85	2343.97	4.68651	7.7596
	272.446	176.027	26.5564	1972.2	1.34654	7.58691			272.444	177.913	0.775267	59.1645	1752.9	3.37523	7.46903
	399.144	186.52	173.719	1964.35	8.84356	7.58292			399.145	186.14	9.07927	64.8495	285.213	22.7373	5.65323
	473.276	211.633	41.0987	1950.75	2.10681	7.57597			473.274	211.282	5.23735	233.001	5862.86	3.97418	8.67639
	521.456	245.989	199.623	1943.98	10.2688	7.57249			521.456	244.228	3.3094	169.534	1228.46	13.8005	7.11352
	172.076	135.361	43.8853	1918.19	2.28785	7.55914			172.076	135.094	0.707633	41.9326	1979.45	2.11839	7.59058
	649.82	193.117	464.552	1900.93	24.4382	7.5501			649.819	192.745	9.30192	163.19	393.87	41.4324	5.97602
	166.097	135.714	34.0179	1893.86	1.79622	7.54637			166.098	135.446	16.1766	663.659	19831.7	3.34646	9.89503
	360.242	185.002	44.0373	1888.62	2.33171	7.5436			360.243	186.85	6.97653	57.7344	356.769	16.1826	5.87709
	195.114	140.904	48.9744	1875	2.61197	7.53636			195.115	140.627	5.66862	393.992	3332.58	11.8224	8.1115
	188.071	141.248	40.3637	1862.09	2.16766	7.52945			188.073	140.971	5.94485	224.043	2665.91	8.40398	7.8883
	594.319	228.458	45.3819	1793.85	2.52985	7.49212			594.323	228.11	7.06393	83.2907	2361.83	3.52654	7.76719
	429.199	192.714	46.4855	1777.92	2.61461	7.4832			429.197	192.318	7.87288	391.202	5714.94	6.84525	8.65084
	217.127	151.133	82.0877	1774.1	4.62701	7.48105			217.129	148.602	7.06393	400.723	3038.47	13.1883	8.01911
	251.15	163.284	38.129	1763.68	2.16189	7.47516			251.15	162.962	4.3946	392.837	6859.1	5.72724	8.83333
	137.048	128.696	32.8828	1763.49	1.86464	7.47505			137.047	130.716	3.8421	321.441	8127.45	3.95501	9.003
	566.519	259.98	213.309	1761.33	12.1107	7.47382			566.519	258.115	3.15438	114.537	818.118	14.0001	6.70701
	183.092	139.257	47.7219	1753.21	2.72198	7.4692			183.092	138.984	1.91402	1211.02	11217.1	10.7963	9.32519
	563.617	256.374	252.848	1747.64	14.468	7.46602			563.617	256.341	3.222	144.884	863.086	16.7867	6.76051
	746.362	257.926	34.3278	1744.45	1.96783	7.46419			746.356	257.53	7.4078	162.938	1028.3	15.8454	6.93566
	428.038	183.853	101.744	1726.76	5.8922	7.454			428.037	183.48	9.23428	159.905	471.043	33.947	6.15495
	820.404	261.156	72.9216	1716.43	4.24844	7.448			820.406	260.751	8.49298	195.037	928.45	21.0067	6.83352
	810.135	246.231	331.89	1703.24	19.4858	7.44029			810.134	247.752	8.648	296.216	468.923	63.1695	6.15044
	610.305	236.168	30.7459	1695.16	1.81375	7.43553			610.303	231.902	0.586417	46.3684	452.718	10.2422	6.11527
	156.077	134.096	123.843	1687.55	7.33862	7.43103			156.077	133.831	8.68182	319.813	3112.14	10.2763	8.04307
	690.675	182.065	409.503	1681.03	24.3602	7.42716			690.675	181.664	9.04545	292.05	719.16	40.6099	6.57808
	655.278	253.632	40.7893	1679.96	2.42799	7.42653			655.277	253.611	4.23955	146.431	1261.1	11.6113	7.13974
	1100.58	322.865	37.3841	1667.83	2.24147	7.41928			1100.58	320.524	6.35643	37.477	339.663	11.0336	5.82795
	684.389	252.772	24.9709	1652.8	1.51083	7.41023			684.393	252.388	7.03012	387.172	1481.43	26.1351	7.30076
	388.148	180.043	41.3801	1634.6	2.53151	7.39915			388.149	179.68	6.90892	67.2805	3436.76	1.95767	8.14228
	270.37	176.093	22.4733	1629.48	1.37917	7.39601			270.37	175.74	0.775267	38.6253	1291.64	2.9904	7.16367
	1019.02	247.122	337.662	1596.94	21.1443	7.37585			1019.02	246.75	8.80303	202.149	332.694	60.7612	5.80722
	1001.51	301.238	33.7337	1583.26	2.13066	7.36724			1001.51	298.956	6.47765	30.1014	259.32	11.6078	5.55806
	637.309	251.981	70.7126	1571.98	4.49831	7.36009			637.306	251.972	0.620233	114.396	1361.79	8.40042	7.21656
	760.717	287.368	131.02	1512.41	8.66297	7.32146			760.718	285.353	3.9295	133.955	555.094	24.1319	6.31914
	272.158	162.617	30.396	1510.64	2.01213	7.32029			272.16	162.296	6.72007	50.4466	555.964	9.07372	6.3207
	226.156	155.248	48.5322	1507.04	3.22037	7.3179			226.155	154.943	6.01257	143.054	3838.13	3.72719	8.25274
	341.182	174.791	55.126	1497.18	3.68199	7.31134			341.184	174.342	7.56282	229.882	5400.72	4.25651	8.59429
	495.435	242.71	115.464	1492.23	7.73772	7.30802			495.441	240.976	4.23955	85.7213	435.053	19.7036	6.07547
	272.348	176.03	98.1865	1484.15	6.61569	7.3026			272.348	175.677	0.707633	46.116	2125.69	2.16946	7.66185
	650.324	193.114	273.232	1445.13	18.9071	7.27595			650.32	192.741	9.30192	137.686	288.618	47.7053	5.6651
	215.139	153.46	14.6597	1443.4	1.01564	7.27476			215.138	153.158	6.72007	102.802	1861.75	5.52181	7.52927
	638.566	255.596	190.94	1420.58	13.441	7.25882			638.566	255.563	0.620233	50.1546	427.579	11.7299	6.05814
	631.565	268.392	178.602	1381.69	12.9263	7.23106			631.566	268.287	2.99935	79.139	737.387	10.7324	6.60311
	1019.52	245.231	262.499	1378.22	19.0461	7.22855			1019.52	246.748	8.80303	139.241	265.062	52.5313	5.57996
	813.432	268.548	47.7571	1371.68	3.48164	7.22379			813.437	268.121	7.529	174.442	1185.22	14.7182	7.07768
	326.206	176.815	34.2145	1367.72	2.50158	7.2209			326.208	178.684	6.35643	75.9211	2551.2	2.9759	7.84432
	274.14	160.332	31.3067	1365.95	2.29194	7.2196			274.141	160.016	7.75165	76.4224	1636.42	4.67011	7.40026
	123.056	129.964	142.043	1361.61	10.4319	7.21643			123.055	132.004	6.44383	403.837	3344.61	12.0743	8.11511
	152.058	132.106	78.9574	1357.66	5.81568	7.21352			152.057	131.844	5.47978	144.639	1481.85	9.76072	7.30105
	1084.54	254.367	209.678	1352.16	15.5069	7.20946			1084.54	253.978	8.68182	123.243	287.478	42.8706	5.66115
	786.166	248.271	55.0716	1346.74	4.08926	7.20544			786.166	247.897	8.648	136.831	1718.66	7.96149	7.4493
	334.175	176.637	23.0749	1342.99	1.71817	7.20265			334.176	176.282	6.09997	32.9117	916.16	3.59236	6.82019
	244.244	163.527	26.7161	1333.5	2.00345	7.19557			244.244	163.205	0.82885	45.8232	1591.29	2.87962	7.3723
	889.478	287.848	49.6395	1328	3.73792	7.19143			889.483	287.349	5.20355	132.928	1047.31	12.6923	6.95398
	577.248	222.644	30.5537	1305.89	2.33969	7.17464			577.247	222.298	8.648	206.6	697.985	29.5995	6.5482
	792.57	288.967	83.5929	1304.1	6.41003	7.17327			792.567	286.945	3.03317	59.195	1000.96	5.91383	6.90871
	671.409	249.095	30.7583	1301.57	2.36317	7.17133			671.413	248.719	5.11615	492.373	3130.14	15.7301	8.04883
	723.364	186.214	225.778	1284.47	17.5775	7.1581			723.364	185.826	8.68182	150.295	635.646	23.6444	6.45464
	615.281	230.239	41.5361	1278.01	3.25007	7.15306			615.283	229.89	7.44162	502.239	3330.3	15.0809	8.11082
	162.112	135.962	52.4706	1276.77	4.10963	7.15209			162.113	135.694	6.72007	104.056	3183.05	3.26905	8.0656
	519.14	209.338	247.594	1270.32	19.4906	7.14703			519.14	208.895	0.586417	807.121	4494.68	17.9573	8.41065
	270.433	176.091	25.1148	1262.91	1.98864	7.14118			270.431	175.739	0.775267	21.2128	1105.32	1.91916	7.00789
	288.387	180.027	20.0156	1245.51	1.60701	7.1273			288.387	179.665	0.896467	191.753	2178.72	8.80115	7.68649
	636.455	259.246	126.151	1237.76	10.1919	7.12106			636.46	259.191	4.23955	254.28	1000.21	25.4228	6.90796
	515.413	246.068	130.872	1227.36	10.6629	7.11262			515.413	246.108	12.456	123.41	991.679	12.4445	6.8994
	207.124	147.079	33.6142	1207.04	2.78485	7.09593			207.125	146.791	5.04852	669.867	11734.7	5.70845	9.3703
	723.698	186.212	201.961	1199.46	16.8376	7.08963			723.698	185.824	8.68182	144.719	599.894	24.1241	6.39675
	398.306	206.322	39.9317	1191.57	3.35118	7.08303			398.305	204.965	0.707633	104.538	358.956	29.1228	5.8832
	483.226	209.43	30.381	1185.01	2.56377	7.07751			483.226	206.995	6.44383	46.799	760.694	6.15214	6.63423
	203.104	147.26	32.5408	1173.73	2.77242	7.06794			203.103	146.972	7.21895	59.5644	1657.98	3.59258	7.41336
	1194.35	302.178	117.587	1167.97	10.0676	7.06302			1194.35	299.899	9.38932	345.532	447.715	77.1767	6.10416
	125.072	129.765	41.1539	1162.22	3.54098	7.05808			125.072	129.507	15.8666	746.755	14757.4	5.06021	9.5995
	780.384	272.406	65.517	1147.58	5.70913	7.04541			780.39	271.967	6.59887	36.8616	332.494	11.0864	5.80662
	298.411	181.983	19.5678	1139	1.71797	7.03791			298.411	183.852	0.707633	21.4243	935.062	2.29122	6.84061
	856.442	279.142	45.1348	1125.88	4.00883	7.02632			856.443	276.889	7.18515	261.365	884.603	29.546	6.78514
	764.408	209.087	57.7826	1117	5.17301	7.0184			764.41	206.687	7.34017	34.4531	617.149	5.58263	6.42511
	130.086	131.586	31.9558	1101.53	2.90104	7.00445			130.087	131.324	8.7354	58.3072	730.005	7.98723	6.59305
	691.009	182.062	264.261	1100.32	24.0168	7.00335			691.009	181.662	9.07927	190.222	435.476	43.6814	6.07644
	314.295	186.572	16.587	1097.87	1.51083	7.00113			314.296	189.03	0.896467	58.3161	1384.08	4.21335	7.23279
	308.161	166.249	32.7861	1086.8	3.01677	6.99099			308.159	165.754	6.66648	191.824	1637.51	11.7144	7.40093
	561.486	250.946	152.004	1084.4	14.0174	6.98878			561.487	250.949	3.1882	73.9232	496.744	14.8816	6.20807
	146.061	130.269	21.9173	1077.66	2.03378	6.98255			146.061	130.01	1.20652	41.0271	1757.3	2.33466	7.47154
	121.066	127.864	77.5944	1057.57	7.33703	6.96373			121.065	127.609	4.61725	52.5834	2422.34	2.17077	7.79249
	524.059	207.056	46.0204	1055.41	4.36043	6.96168			524.058	204.402	8.92425	33.2511	568.663	5.84725	6.34329
	436.282	212.874	30.2156	1051.52	2.87351	6.95799			436.281	211.437	5.0147	22.6133	309.06	7.31682	5.73353
	365.106	174.322	25.3396	1049.91	2.41351	6.95646			365.106	173.874	7.87288	40.3682	864.907	4.66735	6.76262
	686.1	223.719	32.9361	1045.51	3.15024	6.95226			686.1	221.379	8.92425	21.7936	319.48	6.82157	5.76669
	763.904	209.09	42.9542	1035.66	4.1475	6.9428			763.909	206.689	7.34017	57.2906	882.927	6.48872	6.78324
	577.882	259.85	204.576	1034.61	19.7733	6.94178			577.882	257.986	3.06698	121.77	591.418	20.5895	6.38252
	477.196	200.944	26.2321	1029.27	2.54861	6.93661			477.197	198.307	6.66648	130.329	2238.19	5.82298	7.71342
	780.568	290.881	49.5341	1015.16	4.87944	6.9228			780.574	290.675	3.1008	49.3382	720.344	6.84926	6.57973
	503.109	207.299	276.043	1011.49	27.2906	6.91918			503.109	204.642	0.586417	565.302	2906.54	19.4493	7.97472
	321.315	189.986	45.9543	1001.73	4.58748	6.90948			321.315	190.624	0.673817	272.642	5343.07	5.10273	8.58356
	695.673	182.034	300.241	998.804	30.06	6.90656			695.672	181.634	9.51053	188.509	308.317	61.1411	5.73113
	775.395	211.067	60.2931	993.331	6.06979	6.90106			775.403	210.72	7.34017	58.8127	465.949	12.6221	6.14408
	728.402	256.188	25.7021	988.394	2.60039	6.89608			728.408	257.659	6.255	45.7379	273.019	16.7526	5.60954
	555.252	224.874	24.5528	974.559	2.51937	6.88198			555.246	224.527	6.66648	28.882	562.84	5.13147	6.333
	507.265	178.469	319.946	974.416	32.8347	6.88184			507.265	178.109	5.5474	147.825	268.815	54.9915	5.59402
	338.169	172.558	29.0297	974.258	2.97967	6.88168			338.168	172.1	6.72007	100.868	2684.65	3.75722	7.89531
	445.123	194.705	156.108	968.187	16.1238	6.87542			445.121	194.303	0.620233	65.6255	3109.41	2.11055	8.04219
	282.279	189.202	31.1701	959.186	3.24964	6.86609			282.279	188.817	14.6602	54.9906	3289.91	1.67149	8.09862
	936.661	313.742	45.7206	957.563	4.77468	6.86439			936.662	311.641	3.99713	90.2916	410.945	21.9717	6.01846
	1124.64	322.765	22.0811	957.478	2.30618	6.8643			1124.64	320.425	6.44383	70.7616	498.196	14.2035	6.21099
	262.1	156.235	39.0657	938.221	4.1638	6.84399			262.098	155.928	4.65107	104.846	1741.62	6.02004	7.46257
	268.17	171.679	27.0843	913.562	2.96469	6.81735			268.169	171.337	0.82885	9.44128	598.068	1.57863	6.3937
	545.507	240.256	61.5085	913.436	6.73376	6.81721			545.506	240.338	0.620233	60.9197	371.393	16.403	5.91726
	304.192	185.041	27.3606	911.524	3.00164	6.81512			304.191	185.752	1.01768	43.6939	1307.68	3.34132	7.17601
	91.0549	120.031	17.7265	909.93	1.94812	6.81337			91.0547	119.784	0.673817	43.4926	1218.24	3.57012	7.10516
	371.106	180.999	172.969	897.313	19.2763	6.79941			371.102	180.577	0.620233	58.2577	5971.57	0.975584	8.69476
	497.215	211.322	25.9393	887.469	2.92284	6.78837			497.219	213.033	5.89127	94.572	525.849	17.9846	6.26501
	404.123	181.999	26.8945	879.864	3.05667	6.77977			404.123	181.63	7.03012	43.5614	277.517	15.6968	5.62588
	211.156	142.433	43.8384	878.515	4.99005	6.77823			211.159	142.153	2.13683	386.364	13453.3	2.87189	9.50698
	376.26	210.348	35.9337	863.518	4.16131	6.76101			376.259	210.729	14.1613	275.528	4517.98	6.09848	8.41582
	260.346	167.453	18.0537	861.411	2.09583	6.75857			260.345	167.121	0.983867	188.914	1953.6	9.67004	7.57743
	284.106	157.834	26.7571	852.439	3.13889	6.7481			284.108	159.74	7.65022	111.476	1157.02	9.63476	7.0536
	906.264	277.07	287.054	851.902	33.6957	6.74747			906.261	276.613	0.620233	80.915	1031.73	7.84263	6.93899
	144.049	130.42	9.88209	830.897	1.18933	6.72251			144.048	130.16	5.89127	116.05	1053.6	11.0146	6.95997
	231.17	157.293	30.5633	830.65	3.67945	6.72221			231.17	154.749	6.97653	117.153	1697.93	6.89974	7.43716
	724.032	186.21	140.283	823.682	17.0313	6.71378			724.032	185.822	8.68182	85.8936	396.234	21.6775	5.982
	606.551	265.002	118.231	818.924	14.4374	6.70799			606.551	264.916	2.99935	31.5487	279.79	11.2759	5.63404
	728.696	188.336	201.939	790.179	25.5561	6.67226			728.695	187.955	9.04545	92.8804	264.104	35.1681	5.57634
	300.192	186.947	42.2625	785.225	5.38222	6.66597			300.195	189.409	0.896467	146.925	4813.41	3.05241	8.47916
	298.476	181.981	18.8525	781.441	2.41253	6.66114			298.473	183.85	0.707633	149.32	582.302	25.643	6.36699
	209.106	146.993	16.4152	779.1	2.10694	6.65814			209.104	146.705	5.5474	92.9323	1615.43	5.7528	7.38736
	527.321	236.857	28.926	760.872	3.80169	6.63446			527.319	236.966	1.1389	96.373	1256.25	7.67146	7.13589
	549.599	251.085	117.668	758.2	15.5194	6.63095			549.599	251.088	3.1882	92.9703	510.931	18.1963	6.23623
	716.651	269.464	95.8383	750.004	12.7784	6.62008			716.652	269.349	4.11833	99.8158	648.818	15.3843	6.47515
	525.267	215.097	21.7824	749.847	2.90491	6.61987			525.268	214.749	6.66648	92.1132	1005.24	9.16326	6.91299
	286.371	180.086	24.2491	746.735	3.24736	6.61571			286.371	179.724	0.896467	52.9817	465.596	11.3793	6.14332
	288.451	180.025	13.8107	742.889	1.85905	6.61055			288.448	179.663	0.896467	57.6952	835.628	6.90442	6.72818
	207.056	140.371	52.177	739.701	7.0538	6.60625			207.056	137.868	0.775267	34.3575	1149.89	2.98789	7.04742
	729.03	188.334	178.785	738.899	24.1961	6.60516			729.029	187.953	8.99187	75.8141	263.823	28.7367	5.57528
	393.241	208.214	40.6616	736.078	5.5241	6.60134			393.24	208.614	3.15438	75.5874	682.904	11.0685	6.52635
	165.114	138.033	18.6089	733.596	2.53667	6.59796			165.114	137.762	5.04852	164.434	3515.1	4.67794	8.16482
	591.65	263.34	116.561	726.124	16.0525	6.58772			591.651	263.263	3.1008	63.9857	476.258	13.4351	6.16596
	753.423	209.15	23.2832	722.265	3.22364	6.58239			753.424	208.803	7.34017	24.9031	1069.09	2.32937	6.97457
	294.279	186.588	21.6938	718.494	3.01934	6.57716			294.279	186.209	4.15215	10.644	305.708	3.48175	5.72263
	577.789	259.851	128.963	718.125	17.9582	6.57664			577.789	257.987	3.1008	67.2159	319.485	21.0388	5.76671
	425.046	181.682	169.56	709.356	23.9034	6.56436			425.044	181.314	10.9057	113.877	275.311	41.3629	5.6179
	509.456	246.148	64.3584	700.016	9.19386	6.5511			509.456	246.188	3.34322	108.241	696.013	15.5516	6.54537
	257.148	169.8	45.4112	695.394	6.53028	6.54448			257.147	169.463	6.1676	231.238	4977.12	4.64602	8.51261
	326.171	172.364	20.4752	690.833	2.96385	6.5379			326.171	172.359	7.03012	56.4755	1772.06	3.18699	7.4799
	579.101	259.836	145.032	686.32	21.1318	6.53134			579.101	257.972	3.06698	74.3464	365.702	20.3298	5.90182
	281.051	155.696	129.599	686.026	18.8913	6.53092			281.051	155.39	0.620233	147.287	2148.65	6.85484	7.6726
	690.632	267.855	92.4685	682.52	13.5481	6.52579			690.633	265.941	4.15215	107.619	565.838	19.0194	6.33831
	310.131	168.547	17.1618	663.76	2.58555	6.49792			310.131	168.065	7.13157	58.2259	713.869	8.15637	6.5707
	218.212	162.319	127.966	657.138	19.4733	6.48789			218.211	162	2.29187	336.077	2784.88	12.068	7.93196
	136.022	126.501	87.9513	652.819	13.4726	6.4813			136.022	128.524	15.8666	275.39	1601.79	17.1926	7.37888
	568.838	185.134	44.3999	650.983	6.82043	6.47848			568.837	184.739	8.1153	82.8384	444.833	18.6224	6.0977
	336.324	202.217	28.2024	649.32	4.34338	6.47593			336.325	200.918	14.7814	211.793	8745.41	2.42177	9.07628
	276.11	155.83	21.0366	647.075	3.25103	6.47246			276.109	155.523	5.5474	467.939	4396.86	10.6426	8.38865
	250.989	114.695	12.1667	646.89	1.88079	6.47218			250.989	114.462	14.3163	988.464	13060.6	7.5683	9.47735
	103.055	125.323	21.1607	642.147	3.29531	6.46482			103.055	125.07	3.65327	59.7853	1542.42	3.87606	7.34111
	316.127	166.061	33.1965	636.693	5.2139	6.45629			316.126	167.924	6.72007	50.8493	1114.77	4.56142	7.0164
	112.051	128.85	26.2024	629.419	4.16294	6.4448			112.051	128.592	4.96112	57.7208	1083.9	5.32528	6.98832
	300.427	190.539	16.2643	623.802	2.60728	6.43583			300.427	191.18	0.707633	19.6855	518.808	3.79437	6.25153
	326.451	193.453	25.0038	617.82	4.04709	6.4262			326.45	195.822	0.707633	71.6419	697.769	10.2673	6.54789
	451.185	196.844	25.4169	614.961	4.1331	6.42156			451.183	196.436	7.87288	144.398	1279.15	11.2886	7.15395
	835.412	272.054	23.962	614.372	3.90025	6.4206			835.421	271.615	7.529	46.2851	266.849	17.345	5.58668
	105.07	125.06	23.0771	608.115	3.79485	6.41036			105.071	124.808	3.65327	191.282	5531.45	3.45808	8.6182
	526.428	227.843	22.9443	598.701	3.83235	6.39476			526.43	228.028	0.707633	30.7032	710.031	4.32421	6.56531
	369.344	210.491	22.1136	594.731	3.71826	6.38811			369.346	207.305	0.74145	59.9275	1979.94	3.02674	7.59082
	246.243	172.436	68.2268	591.388	11.5367	6.38247			246.242	172.093	1.20652	101.992	1076.62	9.47333	6.98158
	256.17	169.834	9.97189	588.078	1.69567	6.37686			256.17	169.497	0.775267	16.0009	1040.63	1.53761	6.94759
	382.141	178.554	20.2016	586.402	3.445	6.37401			382.144	178.124	7.03012	47.1202	391.825	12.0258	5.97081
	206.14	149.366	16.4936	585.328	2.81783	6.37217			206.14	149.074	5.04852	459.187	5594.62	8.20767	8.62956
	538.085	202.461	47.5399	569.254	8.35126	6.34433			538.084	202.037	9.23428	57.4676	602.932	9.53135	6.4018
	84.0815	121.218	28.5793	557.544	5.12593	6.32354			84.0812	123.343	8.7354	50.8136	471.509	10.7768	6.15594
	186.092	139.102	10.3442	550.064	1.88054	6.31003			186.091	141.072	0.707633	15.263	573.864	2.65969	6.35239
	1079.61	311.162	24.1155	543.564	4.43655	6.29815			1079.61	310.55	6.82152	127.219	382.012	33.3024	5.94545
	282.136	164.56	19.5178	538.972	3.6213	6.28966			282.134	164.234	6.01257	79.8399	265.045	30.1232	5.5799
	966.463	283.907	28.0207	532.798	5.25916	6.27814			966.465	283.423	8.7354	147.327	660.766	22.2964	6.4934
	609.272	245.005	23.3774	529.641	4.41381	6.2722			609.271	246.842	1.91402	45.4768	412.716	11.0189	6.02276
	1150.36	297.159	34.2637	527.425	6.49641	6.26801			1150.36	294.89	9.23428	208.067	471.992	44.0827	6.15696
	476.307	200.955	27.2859	526.759	5.17996	6.26674			476.307	200.536	3.9295	90.326	1248.12	7.23695	7.1294
	520.333	211.552	44.4434	522.88	8.49972	6.25935			520.333	211.102	3.96332	106.315	1819.27	5.84383	7.50619
	173.133	139.807	15.341	520.062	2.94984	6.25395			173.131	141.786	5.5136	15.0108	258.321	5.81093	5.5542
	1022.57	245.219	26.2206	511.297	5.12825	6.23695			1022.58	242.957	7.03012	72.6019	673.679	10.7769	6.51275
	287.244	168.877	22.0267	508.269	4.33368	6.23101			287.244	168.541	7.75165	58.2682	575.742	10.1206	6.35566
	892.446	228.445	26.5667	488.121	5.44264	6.19056			892.447	228.098	7.65022	25.2063	461.566	5.46103	6.13463
	308.092	166.25	15.8101	485.557	3.25607	6.1853			308.092	165.755	7.9941	47.253	413.954	11.415	6.02576
	191.179	147.838	13.6203	471.877	2.8864	6.15672			191.179	147.548	0.673817	15.7658	614.122	2.5672	6.42019
	507.439	242.545	45.9591	470.324	9.7718	6.15342			507.441	242.612	4.23955	69.9239	308.338	22.6776	5.7312
	1194.45	257.705	30.372	470.046	6.4615	6.15283			1194.45	257.308	9.38932	128.956	1002.99	12.8571	6.91074
	409.183	179.704	15.8725	463.516	3.42436	6.13884			409.184	179.341	5.82363	17.9608	287.132	6.25524	5.65994
	704.822	273.201	55.3873	462.1	11.986	6.13578			704.821	273.068	4.15215	51.3372	337.896	15.1932	5.82274
	793.611	281.654	37.5255	462.062	8.12131	6.1357			793.613	283.299	0.620233	71.1616	443.832	16.0335	6.09545
	93.0456	124.426	30.0061	455.226	6.59148	6.12079			93.0452	126.527	8.68182	46.7714	393.773	11.8777	5.97578
	578.981	259.838	86.6686	447.766	19.3558	6.10427			578.982	257.973	3.1008	55.9425	276.836	20.2078	5.62342
	608.423	252.257	42.0313	443.857	9.46956	6.0955			608.429	252.248	4.2734	50.8823	329.701	15.4329	5.79819
	163.148	140.422	14.2375	439.756	3.23759	6.08622			163.148	140.147	0.930283	17.4364	319.015	5.4657	5.76524
	575.617	254.419	79.9205	437.384	18.2724	6.08081			575.618	252.593	3.06698	49.6556	261.359	18.999	5.56589
	387.312	215.541	16.6916	429.822	3.88337	6.06337			387.311	215.865	1.08532	88.6449	1789.51	4.95357	7.4897
	272.515	176.025	8.40594	428.738	1.96062	6.06085			272.515	177.911	0.775267	61.0912	355.868	17.1668	5.87456
	511.307	228.027	25.3031	426.325	5.93516	6.0552			511.302	226.427	3.1008	22.4049	401.669	5.57794	5.99563
	355.072	172.219	120.795	424.255	28.4722	6.05034			355.07	171.761	0.620233	130.226	4283.17	3.04041	8.36245
	564.358	220.764	35.8622	409.665	8.75403	6.01534			564.358	220.417	3.96332	160.729	2290.11	7.01841	7.73635
	405.011	175.343	36.5878	409.263	8.93991	6.01436			405.01	174.991	9.1469	71.3776	568.965	12.5452	6.34382
	704.926	273.2	70.7639	404.698	17.4856	6.00314			704.923	273.067	4.15215	98.4814	467.283	21.0753	6.14694
	327.201	165.816	20.9499	401.021	5.22415	5.99401			327.202	165.322	1.36155	46.2842	861.763	5.37087	6.75898
	254.237	160.944	18.0622	395.725	4.56433	5.98072			254.238	160.627	5.66862	155.133	2176.02	7.12922	7.68525
	77.0394	120.214	13.6969	382.932	3.57685	5.94786			77.0392	119.965	3.65327	20.9643	917.443	2.28507	6.82159
	1194.95	257.704	26.5236	381.008	6.96142	5.94282			1194.95	259.144	9.38932	113.91	831.406	13.7009	6.72312
	300.493	190.538	17.0073	380.742	4.46688	5.94212			300.489	192.957	0.707633	10.1754	403.987	2.51874	6.00138
	432.28	192.668	18.1189	379.965	4.76858	5.94008			432.28	192.272	3.9295	125.458	1829.5	6.85751	7.5118
	132.101	131.404	17.6502	365.425	4.83005	5.90106			132.101	131.142	16.3993	40.6035	311.932	13.0168	5.74279
	1023.07	245.217	22.4275	363.394	6.17167	5.89549			1023.08	242.955	7.03012	71.5569	547.147	13.0782	6.30472
	283.174	160.08	22.6986	362.582	6.26027	5.89325			283.176	159.765	1.29392	63.8184	1557.51	4.09746	7.35084
	144.101	132.69	16.8798	357.453	4.72224	5.879			144.102	134.7	7.44162	31.7688	431.967	7.35445	6.06835
	229.08	148.428	6.89993	356.68	1.93448	5.87684			229.082	148.137	0.775267	134.598	1063.35	12.6579	6.96918
	230.248	175.333	15.5267	352.989	4.39862	5.86644			230.248	174.983	16.2781	982.739	3330.76	29.5049	8.11096
	160.133	138.355	13.5862	349.038	3.89248	5.85518			160.133	138.082	5.73625	94.1892	984.842	9.56389	6.89248
	451.167	209.873	32.1885	339.67	9.4764	5.82797			451.165	209.52	1.759	88.3746	1137.71	7.76773	7.03678
	374.303	204.981	16.5399	332.284	4.97762	5.80599			374.303	207.202	0.673817	39.9703	410.7	9.73223	6.01786
	354.367	200.001	6.9799	330.503	2.1119	5.80062			354.37	204.063	0.707633	85.3634	626.281	13.6302	6.4398
	360.687	158.068	25.8884	326.434	7.93067	5.78823			360.687	157.535	8.33795	38.3965	523.939	7.32843	6.26138
	287.068	159.977	10.4578	323.309	3.23461	5.77861			287.068	159.661	7.59663	68.9116	492.135	14.0026	6.19875
	892.945	228.442	25.4333	317.776	8.00355	5.76135			892.948	228.095	7.65022	20.8982	365.954	5.71062	5.90251
	482.404	221.197	16.7582	316.501	5.29482	5.75733			482.403	221.449	0.673817	10.9632	257.49	4.25772	5.55098
	175.148	141.947	13.3872	312.788	4.27994	5.74553			175.148	141.669	14.6263	104.648	1562.44	6.69772	7.35401
	718.946	274.91	53.8959	310.634	17.3503	5.73862			718.943	274.768	4.15215	49.6974	291.824	17.0299	5.67615
	192.158	143.29	14.1484	306.804	4.61153	5.72621			192.16	143.009	3.53205	130.967	1329.89	9.84796	7.19285
	310.31	199.282	17.9244	298.068	6.01353	5.69732			310.311	199.809	0.673817	21.1184	281.59	7.4997	5.64045
	244.346	163.524	13.6653	297.791	4.58889	5.69639			244.345	163.201	0.82885	18.2912	500.507	3.65453	6.21562
	359.108	178.976	12.3617	297.445	4.15595	5.69523			359.107	176.273	6.72007	31.5662	759.709	4.15504	6.63294
	135.117	133.426	9.36717	289.422	3.23651	5.66788			135.117	133.162	0.673817	18.4644	559.696	3.299	6.32739
	197.129	145.295	22.4551	286.306	7.84304	5.65706			197.129	142.77	0.74145	39.669	822.893	4.82068	6.71283
	255.1	154.226	12.743	281.815	4.52178	5.64125			255.098	153.923	6.47765	41.6188	422.469	9.85132	6.04612
	289.142	180.005	8.76603	281.683	3.11202	5.64078			289.141	179.643	0.896467	44.1353	1152.25	3.83037	7.04947
	181.159	143.864	15.7139	278.453	5.64327	5.62925			181.16	143.582	0.586417	14.5035	336.457	4.31065	5.81847
	209.19	153.721	18.2085	266.144	6.8416	5.58404			209.19	153.42	0.673817	20.8438	526.777	3.95686	6.26678
	452.392	219.826	16.6549	265.789	6.26622	5.5827			452.392	221.881	0.673817	28.554	385.931	7.39874	5.95566
	270.498	176.089	26.1417	265.76	9.83658	5.58259			270.498	177.976	0.775267	40.1396	327.598	12.2527	5.79179
	228.195	157.409	21.9291	265.074	8.27284	5.58001			228.196	157.099	14.3163	162.029	2092.2	7.74445	7.64597
	706.138	273.19	51.132	264.346	19.3428	5.57726			706.138	273.058	4.15215	59.2763	297.231	19.9428	5.69451
	130.051	131.589	13.3658	262.027	5.10093	5.56845			130.05	131.328	7.68403	55.5391	848.464	6.54584	6.74343
	664.24	229.825	25.8423	259.692	9.95112	5.5595			664.242	229.476	8.92425	42.2773	606.898	6.96613	6.40836
	235.192	152.669	6.53995	258.749	2.52752	5.55586			235.193	152.369	4.85968	158.785	3115.12	5.09724	8.04402
	621.311	261.21	20.515	258.178	7.94609	5.55365			621.311	261.145	0.586417	60.9015	684.327	8.89947	6.52844
	316.31	191.91	7.85688	243.209	3.23051	5.49392			316.311	194.303	0.862667	18.7907	311.046	6.04112	5.73994
	364.067	176.618	20.16	232.045	8.68799	5.44693			364.065	178.451	8.76922	60.8681	279.282	21.7945	5.63222
	366.373	210.555	20.3113	212.383	9.56351	5.35839			366.372	210.936	0.673817	37.4218	816.743	4.58183	6.70532
	262.074	167.396	14.4084	210.122	6.85718	5.34769			262.074	164.833	0.983867	62.5427	718.901	8.69977	6.57772
	256.264	183.33	9.17993	203.975	4.50051	5.318			256.263	182.96	15.4691	27.7536	968.965	2.86426	6.87623
	211.25	142.429	11.0925	190.625	5.81901	5.25031			211.25	142.15	2.10302	254.645	4080.33	6.2408	8.31393
	265.004	114.368	10.7891	190.265	5.67059	5.24842			265.004	114.135	0.862667	374.675	3080.26	12.1637	8.03277
	388.251	184.482	11.5006	187.777	6.12459	5.23526			388.253	184.107	1.44895	38.131	710.078	5.36998	6.56538
	193.93	136.481	17.8536	166.058	10.7514	5.11234			193.93	136.213	10.8522	197.589	923.211	21.4023	6.82786
	332.328	204.121	5.29812	154.509	3.429	5.04025			332.331	204.583	1.1389	1211.65	1846.79	65.6083	7.5212
	425.364	223.874	8.28995	153.663	5.39488	5.03476			425.363	224.109	3.80828	25.7726	263.987	9.76281	5.5759
	453.395	230.647	10.8118	148.528	7.2793	5.00077			453.394	230.817	3.61945	33.2063	265.119	12.525	5.58018
	235.167	159.381	13.8957	148.179	9.37761	4.99842			235.166	159.067	6.13378	28.6753	310.561	9.2334	5.73838
	124.04	129.866	10.2766	148.098	6.93903	4.99788			124.04	131.905	3.34322	199.518	1879.52	10.6154	7.53877
	468.389	215.994	6.92457	143.953	4.8103	4.96949			468.388	219.86	0.707633	43.3605	1319.35	3.2865	7.18489
	240.232	174.92	6.57961	140.958	4.66779	4.94846			240.232	174.571	3.77448	50.4947	446.525	11.3084	6.1015
	258.279	185.513	7.82217	138.228	5.65887	4.92891			258.279	185.137	16.0554	778.855	1888.72	41.2372	7.54366
	234.207	163.905	22.2891	137.054	16.263	4.92038			234.207	163.581	2.37925	51.4204	499.544	10.2935	6.2137
	77.0143	113.036	5.56617	134.52	4.13782	4.90171			77.0137	112.795	3.65327	14.0179	307.448	4.55944	5.7283
	339.375	198.541	7.68811	132.743	5.79174	4.88841			339.377	200.845	4.8935	35.6704	344.818	10.3447	5.84302
	154.133	136.497	6.49105	118.313	5.48636	4.77333			154.134	136.227	7.65022	11.8001	273.739	4.3107	5.61218
	615.454	226.278	13.0935	115.385	11.3477	4.74828			615.453	225.931	3.65327	70.3447	514.589	13.6701	6.24337
	706.267	273.189	35.5335	114.666	30.9886	4.74203			706.27	273.056	4.15215	56.1022	264.963	21.1736	5.57959
	84.9605	137.762	12.1017	113.267	10.6843	4.72975			84.9602	137.488	9.76698	80.7193	1273.37	6.33905	7.14942
	330.336	204.171	7.16214	112.112	6.38837	4.7195			330.336	204.634	16.5881	42.7181	696.849	6.13018	6.54657
	260.309	167.454	161.045	111.947	143.858	4.71802			260.309	167.122	1.44895	223.796	1566.9	14.2827	7.35686
	415.038	179.615	26.3345	106.358	24.7603	4.66681			415.037	179.253	0.586417	77.2548	581.291	13.2902	6.36525
	358.367	210.731	11.2623	103.055	10.9284	4.63526			358.367	211.112	16.1766	41.1822	687.046	5.9941	6.5324
	338.429	205.777	12.5536	101.095	12.4176	4.61606			338.429	206.218	0.673817	28.4303	479.273	5.93196	6.17227
	356.104	182.857	9.75624	98.8698	9.86777	4.5938			356.103	182.487	0.983867	12.2724	260.351	4.71378	5.56203
	72.9381	135.7	12.6552	94.7009	13.3633	4.55072			72.9377	135.429	11.0946	357.262	1348.7	26.4894	7.2069
	79.0551	119.799	4.29824	93.6887	4.58779	4.53998			79.0547	119.55	3.65327	27.8762	524.39	5.31594	6.26223
	55.9358	123.677	7.6117	77.0296	9.88152	4.34419			55.9353	125.931	10.9734	214.743	814.301	26.3714	6.70233
	659.48	235.737	19.0491	75.7932	25.133	4.32801			659.479	235.382	3.68708	62.1518	306.152	20.301	5.72408

## Sheet: S8. FI-HILIC Overlap (ESI-)
	FLOW INJECTION								HILIC
	NEG_FI_m/z	NEG_FI_CCS	NEG_FI_STDEV	NEG_FI_Mean	NEG_FI_RSD	ln(FI_Mean)			NEG_HILIC_m/z	NEG_HILIC_CCS	NEG_HILIC_RT	NEG_HILIC_STDEV	NEG_HILIC_Mean	NEG_HILIC_RSD	ln(HILIC_Mean)		ID	Adduct	POS_FI_m/z	POS_FI_CCS	POS_FI_Mean	POS_HILIC_m/z	POS_HILIC_CCS	POS_HILIC_Mean	LN(FI)	LN(HILIC)
	270.186	173.746	1709.95	85531.5	1.99921	11.3566			270.185	173.365	0.7404	1088.73	26504.9	4.10766	10.1851		2-heptyl-4-quinolone (HHQ)	[M-H]	242.155	165.247	28250.1	242.155	164.85	10680.5	10.2489	9.27617
	258.15	166.609	1263.04	77194.2	1.63618	11.2541			258.148	166.216	3.96212	3501.71	40111.1	8.73002	10.5994		2-Heptyl-3-hydroxyl-4-quinolone (PQS)	[M-H]-	258.15	166.609	77194.2	258.148	166.216	40111.1	11.2541	10.5994
	286.18	175.115	1007.74	75236.6	1.33943	11.2284			286.18	176.573	0.7404	1406.61	30630.2	4.59222	10.3297		2-octyl-4-quinolone N-oxide	[M-H]-	272.167	169.952	14062.2	272.165	169.565	3860.5	9.55124	8.25855
	296.201	178.488	1095.31	55980	1.95661	10.9327			296.201	179.93	0.706583	883.893	16484.8	5.36185	9.7102		1-Hydroxy-2-nonyl-4(1H)-quinolinone (NQNO)	[M-H]-	286.18	175.115	75236.6	286.18	176.573	30630.2	11.2284	10.3297
	268.17	179.325	708.067	52144	1.35791	10.8618			268.17	178.953	0.774217	861.353	16087.9	5.35405	9.68582		2-tridecyl-4-quinolone	[M-H]-	326.247	188.155	5704.9	326.247	190.002	2070.92	8.64908	7.63575
	284.164	180.64	512.191	47852.2	1.07036	10.7759			284.164	180.272	0.895433	764.493	13203.4	5.79013	9.48823		L-Histidine	[M-H]	154.061	129.577	2515.07	154.061	129.162	679.701	7.83006	6.52165
	298.217	183.825	656.704	31076.3	2.1132	10.3442			298.216	183.466	0.706583	462.72	8712.96	5.31071	9.07257		D-Gluconate	[M-H]	195.05	134.158	5250.21	195.05	133.745	2101.09	8.56602	7.65021
	312.195	180.082	361.277	29463.8	1.22617	10.2909			312.195	182.056	0.7404	1093.34	23285.5	4.69537	10.0556		D-Tryptophan	[M-H]	203.083	150.914	291.834	203.081	150.501	144.801	5.67618	4.97536
	242.155	165.247	288.151	28250.1	1.02	10.2489			242.155	164.85	0.774217	592.731	10680.5	5.54968	9.27617		Sucrose	[M-H]	341.108	169.132	10673.1	341.108	168.907	9013.46	9.27548	9.10647
	324.233	186.533	673.37	25589.6	2.63142	10.1499			324.232	186.751	0.706583	527.843	8057	6.55136	8.9943		AMP	[M-H]	346.055	170.883	7163.61	346.054	170.649	5429.95	8.87677	8.59969
	540.054	210.057	239.047	20137.3	1.18709	9.91033			540.053	208.178	8.8891	629.741	9520.87	6.61433	9.16124		(S)-Adenosyl-L-homocysteine	[M-H]	383.118	183.741	1054.99	383.118	183.389	321.512	6.96129	5.77303
	272.167	169.952	164.187	14062.2	1.16758	9.55124			272.165	169.565	0.7404	258.926	3860.5	6.70706	8.25855		ADP	[M-H]-	426.021	184.815	9174.35	426.021	182.719	681.146	9.12417	6.52378
	485.281	225.28	451.767	13159	3.43313	9.48486			485.282	225.179	0.672767	358.205	3630.26	9.86719	8.19706		NAD	[M-H]	662.101	224.758	3337.01	662.101	222.798	1754.51	8.11283	7.46994
	323.024	160.098	156.407	10737.2	1.45668	9.28147			323.027	159.918	8.11397	139.564	2627.96	5.31071	7.87396		NADP	[M-H+H2O]	760.078	234.998	2191.04	760.077	234.607	388.213	7.69213	5.96155
	341.108	169.132	300.254	10673.1	2.81319	9.27548			341.108	168.907	7.83773	488.961	9013.46	5.42479	9.10647		Coenzyme A	[M-H]	766.108	248.622	1068.91	766.107	246.727	48.7404	6.9744	3.88651
	426.021	184.815	139.48	9174.35	1.52033	9.12417			426.021	182.719	8.8891	83.0818	681.146	12.1974	6.52378		Maltopentaose	[M-H]	827.267	254.215	302.69	827.267	253.819	188.688	5.71271	5.24009
	476.042	191.032	121.97	8221.57	1.48353	9.01452			476.045	190.701	9.07793	24.7548	254.234	9.73703	5.53825		PG 29:0	[M-H]-	679.453	260.455	57.6134	679.455	260.292	101.922	4.05376	4.62421
	702.508	264.589	846.151	8053.91	10.5061	8.99391			702.508	262.993	4.08332	7535.74	21798.6	34.5698	9.9896		PG 30:0	[M-H]-	693.471	263.224	913.033	693.471	263.064	1992.52	6.81677	7.59716
	270.261	173.744	449.792	7806.24	5.76196	8.96268			270.261	173.362	0.7404	229.02	2883.57	7.94222	7.96678		PG 31:1	[M-H]-	705.47	264.566	450.741	705.469	264.407	321.135	6.11089	5.77186
	256.132	168.578	158.958	7772.88	2.04504	8.9584			256.133	168.187	4.11713	225.56	1943.2	11.6077	7.57209		PG 31:0	[M-H]-	707.486	265.984	219.915	707.487	265.827	433.512	5.39324	6.07192
	747.518	274.224	856.684	7570.68	11.3158	8.93204			747.518	274.083	2.84312	5847.52	17470.6	33.4706	9.76828		PG 32:1	[M-H]-	719.487	267.323	3014.2	719.487	267.168	4146.29	8.01109	8.32997
	478.293	217.003	552.011	7423.94	7.43556	8.91246			478.293	216.631	4.89227	1547.18	12849.2	12.0411	9.46103		PG 33:1	[M-H]-	733.503	271.491	3679.28	733.503	269.92	8369.25	8.21047	9.03232
	544.188	213.192	195.611	7298.87	2.68001	8.89548			544.188	211.338	8.73407	512.197	2765.55	18.5206	7.925		PG 34:2	[M-H]-	745.503	272.823	1703.44	745.503	271.257	3229.1	7.44041	8.07996
	346.055	170.883	174.531	7163.61	2.43636	8.87677			346.054	170.649	8.11397	323.185	5429.95	5.9519	8.59969		PG 34:1	[M-H]-	747.518	274.224	7570.68	747.518	274.083	17470.6	8.93204	9.76828
	548.183	211.566	145.339	7153.22	2.0318	8.87532			548.183	211.298	9.35417	589.672	3076.6	19.1663	8.03158		PG 35:2	[M-H]-	759.517	275.552	696.946	759.518	275.415	1382.87	6.54671	7.23192
	352.264	192.546	294.277	7132.66	4.12577	8.87244			352.264	194.322	0.706583	135.084	2407.36	5.61131	7.78628		PG 35:1	[M-H]-	761.534	276.948	2595.38	761.534	276.814	6453.64	7.86149	8.7724
	314.21	183.416	96.7603	7108.75	1.36114	8.86908			314.211	185.339	0.7404	116.974	1766.59	6.62145	7.47681		PG 36:2	[M-H]-	773.533	279.676	1211.24	773.533	278.143	2390.03	7.0994	7.77906
	258.223	166.606	462.902	6923.38	6.68607	8.84266			258.223	166.213	0.7404	165.515	1701.37	9.72833	7.43919		PG 38:2	[M-H]-	801.561	285.081	186.385	801.565	284.975	228.31	5.22782	5.43071
	78.9587	100.833	98.5627	6858.3	1.43713	8.83322			78.9583	100.481	8.73407	99.0287	1392.24	7.11292	7.23867		LPG 16:1	[M-H]-	481.257	216.964	399.196	481.258	214.97	234.901	5.98945	5.45917
	590.194	220.595	180.954	6773.97	2.67132	8.82084			590.193	220.218	8.73407	549.902	3450.11	15.9387	8.14616		LPG 18:1	[M-H]-	509.284	223.046	1551.42	509.289	222.666	859.099	7.34692	6.75588
	716.524	267.345	817.221	6738.08	12.1284	8.81553			716.523	267.19	4.02973	6159.64	18488.7	33.3157	9.82492		PE 28:0	[M-H]-	634.442	250.654	138.989	634.445	252.211	382.752	4.9344	5.94739
	340.225	187.836	240.207	6523.95	3.68193	8.78324			340.224	189.68	0.706583	53.7836	1331.43	4.03953	7.19401		PE 29:1	[M-H]-	646.448	252.013	135.772	646.448	253.597	454.957	4.91098	6.1202
	170.061	135.435	109.384	5943.28	1.84047	8.69002			170.06	135.018	0.706583	96.9232	2037.05	4.75801	7.61926		PE 30:1	[M-H]-	660.461	254.812	224.797	660.462	256.448	620.239	5.4152	6.4301
	611.144	217.206	308.994	5720.08	5.40191	8.65174			611.144	216.834	9.45562	469.204	1280.59	36.6398	7.15507		PE 30:0	[M-H]-	662.476	256.25	877.963	662.476	257.91	2375.87	6.7776	7.77312
	326.247	188.155	223.318	5704.9	3.9145	8.64908			326.247	190.002	0.706583	206.756	2070.92	9.98379	7.63575		PE 31:1	[M-H]-	674.478	257.602	459.095	674.479	259.285	1372.34	6.12926	7.22427
	286.258	175.113	286.743	5561.98	5.15542	8.62371			286.257	176.571	0.7404	96.9312	1271.24	7.62495	7.14775		PE 32:2	[M-H]-	686.477	262.52	216.588	686.477	260.658	470.769	5.378	6.15437
	364.15	177.833	143.321	5394.85	2.65662	8.5932			364.15	177.569	6.87377	645.465	7453.66	8.65971	8.91646		PE 32:1	[M-H]-	688.492	260.382	3552	688.493	262.109	8849.63	8.17527	9.08813
	195.05	134.158	263.657	5250.21	5.02184	8.56602			195.05	133.745	9.69803	551.58	2101.09	26.2521	7.65021		PE 33:2	[M-H]-	700.493	265.329	144.476	700.493	263.477	357.81	4.97311	5.88
	387.114	176.574	183.276	5172.02	3.54361	8.55102			387.113	176.207	7.83773	336.468	7960.22	4.22687	8.98221		PE 33:1	[M-H]-	702.508	264.589	8053.91	702.508	262.993	21798.6	8.99391	9.9896
	429.201	196.061	72.8572	5007.34	1.45501	8.51866			429.198	194.714	7.6489	252.327	3157.04	7.99251	8.05739		PE 34:2	[M-H]-	714.508	265.93	3198.77	714.508	267.733	9043.16	8.07052	9.10976
	293.175	180.38	142.396	4842.71	2.94042	8.48523			293.176	180.013	0.706583	90.1217	1558.75	5.78167	7.35164		PE 34:1	[M-H]-	716.524	267.345	6738.08	716.523	267.19	18488.7	8.81553	9.82492
	502.178	200.748	77.7575	4477.25	1.73672	8.40676			502.177	200.445	9.35417	282.704	1164.28	24.2813	7.05986		PE 35:2	[M-H]-	728.524	268.682	1003.39	728.524	268.53	2965.17	6.91114	7.99469
	547.077	213.162	911.233	4471.72	20.3777	8.40553			547.073	212.899	8.68048	12.8258	124.501	10.3018	4.82431		PE 35:1	[M-H]-	730.538	270.092	1405.1	730.539	271.366	3658.21	7.24786	8.20473
	256.169	170.467	89.8053	4438.27	2.02343	8.39802			256.17	170.078	0.7404	151.602	1726.32	8.78183	7.45374		PE 36:2	[M-H]-	742.539	271.425	1456.03	742.54	272.7	4915.24	7.28347	8.50009
	453.199	199.121	50.3635	4375.64	1.151	8.38381			453.198	199.398	6.56372	190.722	2537.51	7.51613	7.83894		PE 37:2	[M-H]-	756.554	275.572	61.3992	756.555	275.435	309.214	4.1174	5.73403
	445.212	202.606	63.607	4172.09	1.52458	8.33617			445.212	202.263	6.47632	57.2976	622.633	9.20247	6.43396		LPE 14:0	[M-H]-	424.246	204.6	302.175	424.246	204.252	1041.92	5.71101	6.94882
	528.278	222.823	105.945	4133.04	2.56337	8.32677			528.282	222.443	5.7886	129.509	1422.68	9.1032	7.26029		LPE 16:1	[M-H]-	450.262	209.202	2078.32	450.262	208.845	4325.63	7.63932	8.37231
	560.269	227.236	169.269	4108.04	4.12043	8.3207			560.275	225.272	6.35512	92.0083	626.042	14.6968	6.43942		LPE 16:0	[M-H]-	452.276	212.469	2233.87	452.277	212.106	3426.92	7.71149	8.13942
	355.197	184.26	45.2903	3949.26	1.1468	8.28128			355.197	183.906	6.56372	246.813	2833.74	8.70981	7.94935		LPE 17:1	[M-H]-	464.278	212.299	2346.4	464.278	211.936	5743.46	7.76064	8.65582
	358.181	187.7	40.48	3757.34	1.07736	8.23147			358.179	187.354	5.47855	65.7076	1169.38	5.61899	7.06423		LPE 18:1	[M-H]-	478.293	217.003	7423.94	478.293	216.631	12849.2	8.91246	9.46103
	602.284	231.531	146.33	3684.73	3.97126	8.21195			602.286	231.142	6.71875	132.059	2271.01	5.81499	7.72798
	733.503	271.491	429.952	3679.28	11.6858	8.21047			733.503	269.92	2.94457	2919.59	8369.25	34.8847	9.03232
	426.968	166.889	144.64	3568.68	4.05305	8.17995			426.968	166.508	0.706583	171.323	1592.66	10.757	7.37316
	282.185	175.23	61.26	3561.39	1.72012	8.17791			282.185	174.852	0.706583	62.8087	1029.56	6.10054	6.93689
	688.492	260.382	433.6	3552	12.2072	8.17527			688.493	262.109	4.02973	3256.64	8849.63	36.7997	9.08813
	374.173	188.318	45.4406	3505.29	1.29634	8.16203			374.173	188.016	6.59753	161.716	1536.35	10.526	7.33717
	296.28	180.294	193.609	3437.12	5.63288	8.14239			296.28	179.927	0.706583	90.6831	1193.39	7.5988	7.08455
	678.096	235.553	98.5261	3395.99	2.90125	8.13035			678.095	235.161	8.83552	82.4927	2023.52	4.07669	7.61259
	268.245	179.322	197.689	3346.22	5.90784	8.11559			268.245	178.95	0.7404	84.9455	1148.74	7.39467	7.04642
	662.101	224.758	50.5977	3337.01	1.51626	8.11283			662.101	222.798	8.8891	100.624	1754.51	5.73516	7.46994
	328.187	179.501	63.3161	3324.42	1.90458	8.10905			328.186	179.136	6.56372	148.256	1615.44	9.17745	7.38736
	580.165	219.088	62.1245	3324.02	1.86896	8.10893			580.165	217.109	8.73407	95.4891	221.52	43.1063	5.40051
	310.216	183.517	79.7066	3289.26	2.42324	8.09842			310.216	183.775	0.706583	72.957	1000.18	7.29436	6.90794
	551.317	225.749	132.477	3284.14	4.03384	8.09686			551.319	223.781	6.78637	35.4485	848.817	4.17623	6.74384
	489.218	211.971	126.392	3217.82	3.92788	8.07646			489.217	211.608	5.63357	32.7597	550.91	5.94647	6.31157
	494.262	213.544	94.4843	3203.55	2.94937	8.07201			494.262	213.178	5.26993	126.299	1607.64	7.85617	7.38252
	714.508	265.93	398.668	3198.77	12.4632	8.07052			714.508	267.733	3.99592	3214.98	9043.16	35.5515	9.10976
	633.323	240.522	182.267	3170.5	5.74884	8.06165			633.325	238.596	6.3213	199.952	2055.77	9.72639	7.6284
	240.139	167.242	37.0249	3155.82	1.17323	8.057			240.138	166.848	0.774217	100.282	1209.86	8.28871	7.09826
	438.235	201.023	45.8537	3082.17	1.48771	8.03339			438.235	198.997	7.09642	115.837	1162.98	9.96035	7.05874
	274.142	168.009	40.3547	3063.95	1.31708	8.02746			274.14	163.809	6.9752	16.5519	123.368	13.4167	4.81517
	595.663	175.145	163.746	3042.26	5.38238	8.02036			595.663	174.886	9.38798	483.516	2315.22	20.8842	7.74726
	502.631	164.2	116.064	3023.89	3.83824	8.0143			502.631	163.818	9.30058	116.324	1615.51	7.20048	7.38741
	719.487	267.323	380.08	3014.2	12.6096	8.01109			719.487	267.168	2.94457	1511.65	4146.29	36.458	8.32997
	314.171	172.549	66.0624	3000.16	2.20196	8.00642			314.171	172.17	6.56372	266.646	2729.56	9.76883	7.9119
	415.198	196.276	43.9435	2903.11	1.51367	7.97354			415.199	194.24	6.4087	71.172	809.86	8.78819	6.69686
	461.205	204.06	49.9714	2902.99	1.72138	7.9735			461.207	203.713	7.33885	64.4151	932.512	6.90769	6.83788
	650.384	244.944	225.015	2802.98	8.02771	7.93844			650.388	244.548	6.59753	250.298	1275.05	19.6304	7.15074
	395.195	191.435	48.8526	2784.5	1.75445	7.93182			395.193	191.123	5.66738	64.5428	944.911	6.83057	6.85109
	657.32	244.886	177.919	2776.23	6.40866	7.92885			657.325	242.973	6.56372	88.2115	519.15	16.9915	6.25219
	146.045	125.412	51.7823	2683.12	1.92993	7.89474			146.045	125.001	7.5953	98.0063	1275.68	7.68268	7.15123
	322.216	186.581	97.3628	2649.72	3.67446	7.88221			322.217	186.799	0.706583	45.3839	812.637	5.58477	6.70028
	761.534	276.948	327.624	2595.38	12.6234	7.86149			761.534	276.814	2.87693	2208.57	6453.64	34.2221	8.7724
	921.724	208.977	137.926	2581.7	5.34246	7.8562			921.725	208.619	9.66422	172.274	976.798	17.6366	6.88428
	154.061	129.577	113.571	2515.07	4.51561	7.83006			154.061	129.162	8.68048	51.6469	679.701	7.59847	6.52165
	523.251	213.204	45.0671	2505.06	1.79904	7.82607			523.251	212.839	6.56372	36.1434	494.584	7.30783	6.20372
	259.127	160.794	292.53	2491.06	11.7432	7.82047			259.129	162.338	6.90758	82.5325	770.003	10.7185	6.64639
	389.17	185.388	81.6307	2477.95	3.29429	7.81519			389.167	185.039	9.38798	134.376	265.344	50.6422	5.58103
	144.045	125.556	52.9619	2473.98	2.14076	7.81358			144.044	127.521	0.774217	65.7104	1029.58	6.38222	6.93691
	284.241	180.637	112.605	2464.09	4.56985	7.80958			284.241	180.27	0.982833	27.6961	250.66	11.0492	5.5241
	543.279	217.848	66.6153	2411.01	2.76295	7.7878			543.278	215.864	7.44028	25.2977	516.946	4.89368	6.24794
	464.278	212.299	160.839	2346.4	6.8547	7.76064			464.278	211.936	4.92607	453.408	5743.46	7.89434	8.65582
	134.047	123.916	59.9531	2329.27	2.5739	7.75331			134.046	123.507	3.3082	355.819	4939.61	7.20338	8.50504
	168.027	131.02	22.3663	2312.51	0.967189	7.74609			168.027	130.607	7.5953	11.6285	97.5015	11.9264	4.57987
	503.322	229.635	130.774	2296.83	5.69368	7.73929			503.322	227.996	1.08427	311.055	3268.67	9.51627	8.09214
	442.229	200.965	48.7315	2269.25	2.14747	7.7272			442.23	200.626	7.33885	99.1246	1145.51	8.65334	7.0436
	270.368	173.74	176.6	2255.22	7.83075	7.721			270.368	173.359	0.7404	84.0855	823.039	10.2165	6.713
	574.335	231.801	93.8401	2253.01	4.16509	7.72002			574.335	231.411	6.4087	37.3697	834.663	4.47722	6.72703
	452.276	212.469	111.165	2233.87	4.97635	7.71149			452.277	212.106	4.95988	306.274	3426.92	8.93729	8.13942
	760.078	234.998	40.0342	2191.04	1.82718	7.69213			760.077	234.607	8.8891	39.0698	388.213	10.064	5.96155
	196.072	142.834	49.9627	2178.06	2.2939	7.68619			196.071	140.268	7.0288	101.883	992.49	10.2654	6.90022
	206.973	131.427	53.9595	2166.01	2.49119	7.68064			206.972	131.017	11.0595	2352.76	15070.2	15.612	9.62047
	620.052	223.513	26.7861	2163	1.23838	7.67925			620.053	223.133	9.30058	54.5937	823.844	6.6267	6.71398
	309.169	178.456	95.6795	2142.63	4.46551	7.66979			309.167	177.781	0.672767	56.0369	750.565	7.46596	6.62083
	450.262	209.202	111.696	2078.32	5.37435	7.63932			450.262	208.845	4.95988	357.883	4325.63	8.27354	8.37231
	473.208	205.57	47.3591	2076.23	2.28102	7.63831			473.207	205.22	6.56372	50.1019	440.83	11.3654	6.08866
	582.165	219.069	56.589	2071.64	2.7316	7.6361			582.163	217.091	8.73407	32.4307	72.0506	45.011	4.27737
	565.048	207.865	37.1602	2046.24	1.81602	7.62376			565.047	207.509	9.11175	28.1565	429.148	6.56103	6.0618
	579.026	209.377	44.7223	2041.94	2.19019	7.62165			579.027	209.019	9.45562	49.8805	360.122	13.851	5.88644
	425.242	201.218	39.2313	2016.09	1.94591	7.60891			425.24	202.561	3.3082	32.1326	267.504	12.012	5.58913
	473.282	226.98	104.93	2012.49	5.21394	7.60713			473.282	226.873	0.672767	68.514	659.855	10.3832	6.49202
	459.228	205.756	30.6084	2000.27	1.53022	7.60104			459.228	205.406	6.3213	87.4074	1180.75	7.40272	7.0739
	300.155	171.042	46.6636	1987.38	2.34799	7.59457			300.155	170.66	7.18382	120.69	1620.78	7.44646	7.39066
	522.293	221.293	87.3826	1981.2	4.41058	7.59146			522.293	220.915	6.59753	85.0765	799.809	10.6371	6.68437
	512.273	213.328	66.7864	1954.11	3.41774	7.57769			512.272	212.963	6.71875	70.0722	968.075	7.2383	6.87531
	629.302	237.488	142.787	1942.91	7.34912	7.57194			629.308	235.554	7.95895	13.1117	115.212	11.3805	4.74678
	665.214	224.735	52.3674	1930.98	2.71196	7.56578			665.214	222.775	9.19915	91.6526	566.967	16.1654	6.3403
	562.039	209.535	37.5501	1887.56	1.98935	7.54304			562.035	209.177	8.8891	8.79366	57.7764	15.2202	4.05658
	377.084	173.126	103.868	1868.33	5.55937	7.5328			377.084	172.752	7.83773	89.5349	741.125	12.0809	6.60817
	274.095	158.397	44.695	1848.15	2.41837	7.52194			274.092	157.997	5.35733	75.8533	1604.72	4.72688	7.38071
	258.327	166.603	125.246	1844.93	6.78866	7.5202			258.327	166.21	3.9283	27.6902	138.128	20.0467	4.92818
	558.274	222.499	57.3109	1832.95	3.1267	7.51368			558.277	222.12	7.49387	58.6149	751.62	7.79847	6.62223
	626.314	235.972	109.473	1831.8	5.97626	7.51306			626.315	235.58	6.78637	92.7543	929.693	9.97687	6.83485
	227.139	157.988	59.6433	1804.19	3.30582	7.49787			227.139	157.582	6.01125	71.0449	1020.73	6.96021	6.92827
	620.281	229.808	119.245	1795.91	6.6398	7.49327			620.278	227.856	8.57905	24.0458	468.422	5.13337	6.14937
	554.123	212.879	64.7754	1780.51	3.63802	7.48466			554.122	212.514	9.45562	86.5727	133.75	64.7272	4.89597
	270.145	164.321	32.9299	1766.82	1.8638	7.47693			270.145	163.926	6.63135	138.049	1216.83	11.345	7.104
	672.335	244.765	137.328	1733.07	7.92398	7.45765			672.336	242.853	7.13023	190.829	1027.57	18.5709	6.93495
	383.229	189.903	36.5522	1732.89	2.10932	7.45755			383.229	189.596	5.94362	99.6525	1127.62	8.83744	7.02786
	249.195	96.345	66.9154	1731.73	3.86407	7.45688			249.194	96.007	13.7625	1016.26	4087.52	24.8625	8.31569
	179.055	134.936	34.9438	1704.17	2.05049	7.44083			179.055	134.521	8.68048	38.5166	803.97	4.79079	6.68956
	745.503	272.823	196.119	1703.44	11.5131	7.44041			745.503	271.257	2.84312	1090.24	3229.1	33.763	8.07996
	244.131	159.335	26.5432	1689.03	1.5715	7.43191			244.133	160.894	3.96212	24.9992	147.123	16.992	4.99127
	370.172	183.095	19.7861	1683.33	1.17541	7.42853			370.172	184.579	8.11397	20.6954	194.612	10.6342	5.27101
	606.074	223.634	29.6412	1653.77	1.79234	7.41081			606.076	221.667	8.99053	47.5727	751.841	6.32749	6.62253
	421.074	177.846	52.5792	1645.57	3.1952	7.40584			421.074	179.262	9.19915	70.6503	591.02	11.954	6.38185
	284.201	178.827	62.2546	1626.65	3.82716	7.39428			284.2	178.456	0.706583	63.0069	902.553	6.98097	6.80523
	271.108	173.717	74.629	1622.09	4.60081	7.39147			271.107	173.336	0.706583	80.4764	745.794	10.7907	6.61445
	284.125	163.923	321.569	1621.24	19.8348	7.39094			284.124	165.438	6.13245	10.3775	58.9906	17.5918	4.07738
	354.278	195.789	83.2582	1613.94	5.15868	7.38644			354.279	195.904	0.706583	26.3987	592.692	4.45404	6.38467
	332.157	179.413	37.3951	1611.11	2.32107	7.38468			332.16	177.244	6.09865	53.4664	521.878	10.245	6.25743
	439.087	182.89	50.7362	1602.13	3.16679	7.37909			439.085	184.286	7.83773	23.4327	130.382	17.9724	4.87047
	753.379	260.56	140.409	1581.14	8.88026	7.3659			753.379	260.165	7.37265	204.87	794.511	25.7856	6.67773
	298.295	183.823	64.1819	1580.85	4.05997	7.36572			298.296	183.463	0.706583	52.0044	576.758	9.01668	6.35742
	286.368	175.11	89.5757	1579.78	5.67015	7.36504			286.368	176.568	0.7404	32.002	198.056	16.1581	5.28855
	173.093	139.698	21.0483	1571.48	1.33939	7.35977			173.091	139.28	7.18382	87.305	1126.88	7.74751	7.02721
	159.077	138.357	35.9569	1568.56	2.29235	7.35791			159.076	135.696	7.21763	40.5786	1188.55	3.41412	7.08049
	922.226	208.975	73.8596	1563.08	4.72525	7.35442			922.226	208.617	9.66422	108.959	579.291	18.8091	6.3618
	128.035	126.863	42.6123	1560.19	2.73123	7.35256			128.034	128.848	7.5953	62.6065	756.268	8.27834	6.6284
	265.147	170.171	115.301	1553.81	7.42054	7.34847			265.147	169.783	0.672767	98.9898	1004.64	9.85328	6.91238
	258.292	166.604	109.073	1551.84	7.02863	7.3472			258.292	166.211	3.9283	15.0113	40.7036	36.8796	3.70632
	509.284	223.046	97.6828	1551.42	6.29636	7.34692			509.289	222.666	4.64983	143.061	859.099	16.6524	6.75588
	437.275	207.736	56.8912	1547.32	3.67676	7.34428			437.276	207.382	5.57998	55.6775	862.13	6.45813	6.75941
	364.197	187.581	83.9651	1538.42	5.45787	7.33851			364.198	185.488	7.52768	59.1688	806.882	7.33301	6.69318
	457.243	209.103	36.5573	1533.44	2.38401	7.33527			457.245	208.746	5.82242	57.8178	588.299	9.82796	6.37724
	270.332	173.742	91.1541	1531.54	5.95178	7.33403			270.332	173.36	0.7404	105.726	835.492	12.6543	6.72802
	241.119	159.441	46.5895	1515.97	3.07326	7.32381			241.118	159.038	4.49482	117.024	1387.63	8.43335	7.23535
	506.233	210.125	40.4706	1514.22	2.6727	7.32266			506.235	209.765	6.78637	37.451	505.465	7.4092	6.22548
	664.117	221.578	74.7218	1495.05	4.99793	7.30992			664.116	222.783	8.73407	48.4916	254.634	19.0437	5.53983
	566.278	225.594	65.7967	1485.12	4.4304	7.30325			566.283	225.211	6.28748	24.16	339.646	7.11331	5.8279
	575.237	217.528	77.0952	1483.87	5.19555	7.30241			575.232	217.156	8.57905	39.7037	355.158	11.1792	5.87256
	640.329	235.853	96.0012	1474.72	6.5098	7.29622			640.331	235.46	6.9752	55.631	429.327	12.9577	6.06222
	742.539	271.425	197.503	1456.03	13.5644	7.28347			742.54	272.7	3.99592	1678.29	4915.24	34.1447	8.50009
	666.345	247.834	92.2784	1449.81	6.36485	7.27919			666.347	247.437	6.9752	128.242	1009.69	12.701	6.9174
	784.148	237.922	77.7788	1443.97	5.38644	7.27515			784.15	237.53	8.64667	107.203	766.81	13.9804	6.64224
	677.335	244.726	105.215	1442.33	7.2948	7.27402			677.337	244.33	8.37043	74.012	348.555	21.234	5.85379
	613.269	234.541	93.0969	1436.35	6.48151	7.26986			613.266	234.149	7.37265	80.2432	889.799	9.01813	6.791
	677.412	260.472	152.946	1435.17	10.657	7.26904			677.412	258.862	3.65207	1644.17	4416.84	37.2251	8.39318
	583.309	231.712	80.2164	1429.71	5.61068	7.26523			583.309	231.322	6.90758	42.1463	829.912	5.0784	6.72132
	242.226	165.244	56.6024	1428.99	3.961	7.26472			242.225	164.847	0.774217	71.8007	709.872	10.1146	6.56508
	441.147	197.592	105.802	1415.01	7.47713	7.25489			441.146	196.225	5.7886	18.9569	159.313	11.8992	5.07087
	596.165	175.142	74.9184	1409.6	5.31486	7.25106			596.164	174.883	9.38798	258.181	1051.58	24.5517	6.95805
	730.538	270.092	167.641	1405.1	11.9309	7.24786			730.539	271.366	4.02973	1217.69	3658.21	33.2865	8.20473
	531.353	236.863	132.948	1395.48	9.527	7.241			531.353	236.721	1.05045	465.767	2808.68	16.5832	7.94047
	324.315	186.531	66.0087	1391.98	4.74206	7.23848			324.315	186.749	0.706583	63.973	591.077	10.8231	6.38195
	213.123	152.519	24.1622	1384.27	1.74548	7.23293			213.123	152.107	6.56372	24.6415	208.532	11.8167	5.34009
	435.198	197.678	21.081	1372.66	1.53577	7.22451			435.198	197.348	6.9414	18.6561	220.831	8.44813	5.3974
	312.277	180.08	92.6693	1356.96	6.82918	7.213			312.276	182.054	0.7404	21.9522	247.141	8.88244	5.50996
	380.295	200.152	89.392	1354.17	6.60125	7.21094			380.295	198.616	0.672767	120.798	728.886	16.5729	6.59152
	1197.1	267.274	64.6093	1345.73	4.80106	7.20469			1197.09	266.886	0.706583	28.5639	333.501	8.56484	5.80965
	545.279	224.227	46.1068	1341.4	3.43723	7.20147			545.282	222.256	6.28748	11.7962	102.986	11.4542	4.63459
	1093.09	254.538	48.4292	1336.29	3.62415	7.19765			1093.08	254.144	0.672767	35.8801	553.065	6.4875	6.31548
	509.168	202.31	27.269	1325.37	2.05746	7.18945			509.164	202.011	8.64667	23.9514	53.1866	45.0329	3.97381
	249.228	96.344	83.2894	1315.79	6.33	7.18219			249.227	96.006	5.01347	448.903	1646.54	27.2634	7.40643
	294.082	159.816	18.5228	1280.97	1.446	7.15538			294.082	159.419	8.49165	50.2416	565.001	8.89231	6.33683
	642.165	226.489	38.0847	1279.58	2.97633	7.15429			642.165	227.674	8.73407	87.837	459.881	19.0999	6.13097
	1002.75	216.695	87.5219	1267.08	6.90735	7.14447			1002.75	217.907	9.69803	92.9645	467.199	19.8983	6.14676
	1105.09	254.497	58.5539	1265.75	4.62604	7.14342			1105.08	255.572	0.706583	22.8018	430.966	5.29085	6.06603
	1109.09	254.484	55.8768	1253.73	4.45683	7.13388			1109.08	255.559	0.672767	23.1573	501.621	4.61649	6.21784
	682.377	249.21	115.869	1250.69	9.26438	7.13145			682.378	247.31	6.9414	203.428	1063.41	19.1298	6.96924
	368.258	195.503	44.2809	1242.02	3.56524	7.12449			368.258	197.236	0.706583	10.7678	305.549	3.52409	5.72211
	499.201	207.298	34.8378	1238.12	2.81377	7.12135			499.205	207.014	6.56372	22.8521	245.733	9.29957	5.50425
	499.253	210.207	55.4922	1232.94	4.50079	7.11716			499.252	209.848	7.6827	18.3714	167.22	10.9863	5.11931
	250.758	96.312	29.6268	1227.12	2.41435	7.11242			250.757	95.974	13.6413	575.834	2533.19	22.7315	7.83724
	773.533	279.676	170.278	1211.24	14.0581	7.0994			773.533	278.143	2.78953	812.394	2390.03	33.9909	7.77906
	403.182	186.896	36.9668	1204.6	3.0688	7.0939			403.182	186.551	7.99275	33.2546	313.067	10.6222	5.74642
	503.133	164.195	67.788	1187.78	5.70712	7.07984			503.133	163.813	9.30058	36.2018	655.631	5.52168	6.4856
	540.158	208.456	33.7668	1179.65	2.86245	7.07297			540.16	208.177	8.8891	34.0817	460.268	7.40476	6.13181
	302.175	176.925	26.4014	1174.97	2.24697	7.069			302.175	176.138	0.619183	8.26292	90.4266	9.13771	4.50454
	711.222	238.386	51.6401	1153.11	4.47835	7.05021			711.22	236.46	9.19915	40.5055	220.817	18.3434	5.39734
	285.052	160.047	27.1347	1140.22	2.37979	7.03897			285.051	159.649	7.52768	25.0772	240.173	10.4413	5.48136
	288.119	159.967	23.7681	1109.99	2.1413	7.01211			288.119	159.569	7.83773	125	1454.84	8.59202	7.28265
	553.233	220.955	68.0356	1081.2	6.29259	6.98583			553.23	220.577	6.56372	10.3881	172.342	6.02761	5.14948
	1139.09	260.233	62.5497	1080.83	5.78719	6.98548			1139.08	259.842	0.672767	33.415	512.416	6.52106	6.23914
	1141.09	260.227	55.9595	1078.49	5.18871	6.98331			1141.08	259.835	0.672767	25.125	326.27	7.70067	5.78772
	766.108	248.622	60.27	1068.91	5.63845	6.9744			766.107	246.727	9.04412	46.7434	48.7404	95.9029	3.88651
	229.154	157.909	25.9405	1062.94	2.44045	6.96879			229.154	159.486	5.73502	40.9906	393.694	10.4118	5.97557
	489.271	213.606	62.3386	1059.9	5.88155	6.96593			489.271	213.24	5.57998	42.4359	464.892	9.12812	6.14181
	383.118	183.741	21.9483	1054.99	2.08043	6.96129			383.118	183.389	9.04412	17.2386	321.512	5.36172	5.77303
	385.209	188.12	26.5893	1053.49	2.52394	6.95986			385.208	186.068	6.75255	25.4459	284.218	8.95294	5.64974
	1145.09	260.214	59.1182	1049.76	5.63161	6.95631			1145.08	261.275	0.672767	29.5573	441.46	6.69535	6.09009
	245.059	153.334	26.6495	1049.22	2.53994	6.9558			245.059	152.927	7.52768	107.029	1357.55	7.88399	7.21344
	379.082	173.092	35.7405	1035.46	3.45165	6.9426			379.082	172.719	7.83773	35.6964	267.221	13.3584	5.58808
	1149.09	260.202	65.5561	1031.89	6.353	6.93915			1149.08	261.262	0.672767	23.6953	504.657	4.69533	6.22388
	1147.09	260.208	60.6246	1030.64	5.88224	6.93793			1147.08	261.269	0.672767	29.1445	333.571	8.73713	5.80985
	159.032	129.255	20.4031	1022.94	1.99455	6.93044			159.031	128.842	0.7404	27.1004	334.083	8.11187	5.81139
	306.075	160.471	27.9497	1020.61	2.73853	6.92816			306.075	160.291	7.90535	51.4093	418.698	12.2784	6.03715
	187.107	147.533	14.8099	1019.75	1.4523	6.92731			187.107	144.997	6.56372	24.9227	233.59	10.6694	5.45357
	282.083	160.126	27.306	1014	2.6929	6.92166			282.083	159.728	6.01125	28.3224	343.296	8.25014	5.83859
	1151.09	260.195	52.2991	1013.16	5.16197	6.92083			1151.08	261.256	0.672767	35.6075	404.815	8.796	6.00343
	673.268	235.59	53.6432	1005.17	5.33674	6.91291			673.269	235.198	8.49165	110.649	336.363	32.8958	5.81819
	728.524	268.682	109.109	1003.39	10.8741	6.91114			728.524	268.53	4.02973	1028.82	2965.17	34.6968	7.99469
	258.408	166.6	29.7038	998.572	2.97463	6.90633			258.407	166.207	0.982833	9.63902	56.7785	16.9765	4.03916
	600.155	218.906	17.2934	985.777	1.75429	6.89343			600.154	218.531	9.35417	31.0375	134.31	23.1089	4.90015
	1155.09	261.634	57.6629	984.612	5.85641	6.89225			1155.09	261.243	0.706583	33.631	420.691	7.99423	6.0419
	573.669	177.09	38.5339	982.236	3.92308	6.88983			573.668	176.824	9.19915	75.5179	901.038	8.38122	6.80355
	644.305	241.955	67.0177	981.178	6.83033	6.88875			644.308	243.082	8.52547	20.1954	67.3426	29.989	4.20979
	1159.09	261.622	51.4626	977.304	5.26577	6.8848			1159.08	262.679	0.672767	21.4547	324.028	6.62125	5.78083
	1157.09	260.177	60.1165	976.994	6.15321	6.88448			1157.08	262.686	0.672767	28.9851	384.111	7.54603	5.95093
	373.044	184.816	368.243	974.743	37.7785	6.88217			373.044	182.759	0.619183	46.1692	437.444	10.5543	6.08095
	409.243	194.656	26.5906	967.753	2.74766	6.87498			409.245	196.045	3.18698	42.7054	366.334	11.6575	5.90355
	233.103	153.754	19.8885	967.327	2.05603	6.87454			233.103	153.346	4.85845	82.2382	1722.38	4.77469	7.45146
	575.149	217.529	50.7936	961.013	5.28542	6.86799			575.149	217.157	8.49165	121.767	459.653	26.4912	6.13047
	580.311	230.177	73.4196	958.704	7.65821	6.86558			580.31	229.789	7.49387	48.9032	725.407	6.74149	6.58673
	389.129	178.331	34.8229	956.644	3.64011	6.86343			389.13	177.968	8.68048	21.5025	365.596	5.88148	5.90153
	1161.09	260.164	51.9889	950.73	5.46832	6.85723			1161.09	262.673	0.672767	38.3421	429.13	8.93483	6.06176
	1167.09	263.045	45.3178	945.303	4.79399	6.85151			1167.09	262.654	0.672767	33.4051	445.476	7.49874	6.09914
	455.247	205.811	26.0117	943.259	2.75764	6.84934			455.242	210.421	4.61602	7.35708	91.4744	8.04277	4.51606
	1165.09	261.603	57.615	940.206	6.12791	6.8461			1165.09	264.105	0.672767	15.7899	388.246	4.067	5.96164
	761.369	259.039	75.359	937.526	8.03806	6.84324			761.369	257.171	8.269	68.8963	329.766	20.8925	5.79838
	185.054	141.225	23.0374	930.19	2.47663	6.83539			185.055	142.966	6.75255	11.719	104.854	11.1765	4.65257
	1171.09	263.032	50.9928	926.823	5.50189	6.83176			1171.09	262.642	0.706583	36.6732	454	8.0778	6.1181
	443.179	193.149	20.556	924.285	2.22399	6.82902			443.177	192.822	6.56372	30.518	310.7	9.82231	5.73883
	1169.09	263.039	56.1031	923.849	6.07275	6.82855			1169.08	264.093	0.672767	26.3902	369.048	7.15088	5.91093
	693.471	263.224	127.076	913.033	13.918	6.81677			693.471	263.064	3.09958	843.719	1992.52	42.3442	7.59716
	419.201	192.778	23.2061	910.565	2.54854	6.81407			419.204	192.461	8.2154	18.9264	204.801	9.24133	5.32204
	660.808	192.07	79.81	905.854	8.81048	6.80888			660.808	191.753	9.11175	115.823	176.393	65.6616	5.17272
	1173.09	263.026	62.9264	896.877	7.01617	6.79892			1173.09	264.081	0.672767	29.4762	398.518	7.39645	5.98775
	296.393	180.291	64.6789	896.565	7.21408	6.79857			296.392	179.924	0.706583	39.8677	359.76	11.0818	5.88544
	1175.09	263.02	37.5187	894.495	4.1944	6.79626			1175.09	265.515	0.672767	22.8917	280.612	8.15777	5.63697
	1177.09	264.458	43.8375	886.474	4.94516	6.78725			1177.09	264.068	0.672767	19.1859	325.39	5.89626	5.78503
	662.476	256.25	110.497	877.963	12.5856	6.7776			662.476	257.91	4.11713	930.118	2375.87	39.1486	7.77312
	1179.09	264.452	47.4973	865.368	5.48869	6.76315			1179.09	265.503	0.672767	18.4932	336.408	5.49725	5.81832
	529.338	230.84	67.3774	865.164	7.78783	6.76292			529.337	230.716	1.05045	205.683	1558.22	13.1999	7.3513
	1181.09	264.446	57.7637	856.832	6.74155	6.75324			1181.09	265.497	0.672767	35.2188	417.138	8.44295	6.03342
	686.142	237.032	29.7617	855.634	3.47833	6.75184			686.142	235.101	7.75033	44.9617	344.19	13.063	5.84119
	1185.09	265.873	54.6707	853.899	6.40248	6.74981			1185.09	265.485	0.706583	27.4091	335.988	8.15776	5.81708
	1183.09	264.439	57.2036	846.897	6.75449	6.74158			1183.09	265.491	0.672767	18.4886	276.293	6.69166	5.62146
	537.195	216.299	25.1695	845.908	2.97544	6.74041			537.193	215.928	6.56372	4.20283	48.0248	8.75136	3.87172
	277.121	162.196	14.0939	840.63	1.67659	6.73415			277.122	161.8	1.20548	39.0743	316.778	12.3349	5.7582
	1187.09	264.427	43.6536	837.757	5.21076	6.73073			1187.09	266.916	0.672767	24.1203	299.41	8.05594	5.70181
	272.125	162.339	23.4256	828.041	2.82904	6.71906			272.124	161.943	7.6827	53.3541	728.216	7.32668	6.5906
	249.274	96.343	36.6761	827.144	4.43406	6.71798			249.274	96.005	13.6949	125.103	347.36	36.0152	5.85036
	236.104	155.653	26.0694	825.645	3.15746	6.71616			236.104	155.246	0.706583	12.1876	125.485	9.71239	4.83219
	1189.09	264.421	55.1609	823.809	6.69583	6.71394			1189.09	266.91	0.706583	50.9434	869.56	5.85853	6.76799
	1193.1	268.718	59.1195	819.66	7.21268	6.70889			1193.09	266.898	0.672767	29.5016	443.448	6.65279	6.09458
	561.539	166.391	127.652	815.893	15.6456	6.70428			561.539	166.169	10.5944	49.6644	61.5504	80.6889	4.11986
	1191.1	265.855	55.5175	815.199	6.8103	6.70343			1191.09	266.904	0.672767	36.7439	435.848	8.43043	6.07729
	328.149	177.701	113.12	811.728	13.9357	6.69917			328.15	175.517	6.13245	33.1539	267.097	12.4127	5.58761
	1195.1	265.843	42.7895	803.559	5.32499	6.68905			1195.09	266.892	0.672767	24.2724	385.006	6.30443	5.95326
	658.181	231.057	28.3521	799.749	3.54512	6.6843			658.18	230.669	8.73407	49.8724	112.31	44.4061	4.72126
	449.15	211.783	26.0187	798.004	3.26048	6.68211			449.149	210.19	0.8278	38.9099	638.737	6.09169	6.45949
	844.723	201.123	48.6327	796.106	6.10882	6.67973			844.723	202.426	9.61063	42.3692	360.104	11.7658	5.88639
	1003.25	216.693	45.9703	794.355	5.78713	6.67753			1003.25	217.906	9.69803	54.8393	303.044	18.0961	5.71388
	225.085	152.03	97.0274	788.384	12.3071	6.66999			225.087	151.62	2.75573	61.6306	818.175	7.53269	6.70708
	635.25	234.349	51.7598	782.644	6.61345	6.66268			635.254	232.408	7.37265	6.66771	43.7344	15.2459	3.77813
	427.129	193.378	31.752	777.375	4.08452	6.65592			427.13	193.051	5.94362	12.1973	83.9324	14.5323	4.43001
	998.726	219.875	56.9087	770.608	7.38491	6.64718			998.726	217.922	9.73185	71.5855	203.132	35.2408	5.31386
	268.353	179.319	48.3233	764.213	6.32328	6.63885			268.352	178.947	0.7404	26.8841	261.122	10.2956	5.56499
	261.036	148.787	36.4524	743.626	4.90198	6.61154			261.034	148.379	8.76788	71.3384	299.254	23.8387	5.70129
	252.144	157.091	13.2387	740.328	1.78822	6.60709			252.145	156.688	5.63357	95.7454	490.611	19.5155	6.19565
	728.345	260.735	76.8341	736.205	10.4365	6.60151			728.345	260.34	6.56372	70.4224	237.467	29.6556	5.47003
	157.053	129.381	28.6687	733.481	3.90858	6.5978			157.055	128.967	1.63673	6.45579	43.9138	14.701	3.78223
	269.046	158.541	16.2533	727.899	2.23291	6.59016			269.044	156.173	0.706583	36.4746	269.52	13.5332	5.59664
	808.119	252.842	50.4886	722.585	6.98722	6.58284			808.118	250.96	8.99053	35.5351	51.2766	69.3008	3.93723
	199.071	146.935	21.2106	720.578	2.94355	6.58005			199.071	144.409	4.42718	24.1154	181.316	13.3002	5.20024
	96.9597	109.657	8.74108	713.197	1.22562	6.56976			96.9592	109.275	8.95672	47.3937	595.153	7.96327	6.38882
	404.13	181.639	19.5682	703.305	2.78233	6.55579			404.131	181.283	8.37043	9.35881	44.1966	21.1754	3.78865
	759.517	275.552	87.6979	696.946	12.5832	6.54671			759.518	275.415	2.84312	474.021	1382.87	34.278	7.23192
	221.154	158.231	24.0688	695.721	3.45955	6.54495			221.153	157.824	0.706583	11.8385	117.051	10.114	4.76261
	1079.75	227.423	38.6119	686.295	5.62613	6.53131			1079.75	227.04	9.73185	47.0975	133.12	35.3797	4.89125
	337.061	161.716	15.7547	683.648	2.30451	6.52744			337.059	161.527	7.6489	8.16608	66.1494	12.3449	4.19192
	151.025	122.67	19.2854	680.217	2.83519	6.52241			151.025	122.265	4.49482	38.077	780.136	4.88081	6.65947
	262.144	168.38	13.2794	657.273	2.02037	6.4881			262.144	166.087	0.706583	26.7254	190.854	14.0031	5.25151
	254.154	172.414	12.4726	656.747	1.89915	6.4873			254.154	172.028	0.7404	25.5477	218.598	11.6871	5.38723
	774.332	260.421	41.6965	650.873	6.40624	6.47831			774.332	260.027	6.59753	108.283	363.484	29.7902	5.89574
	270.5	173.736	44.109	648.604	6.80061	6.47482			270.5	173.355	0.774217	52.209	165.326	31.5794	5.10792
	906.227	207.416	58.8213	646.144	9.10344	6.47102			906.228	207.061	9.73185	78.986	172.438	45.8054	5.15004
	840.698	199.487	40.3185	626.832	6.43211	6.44068			840.698	199.149	9.61063	38.0664	209.233	18.1933	5.34345
	618.085	220.35	20.5506	625.177	3.28716	6.43804			618.085	219.973	9.19915	13.0961	188.692	6.94047	5.24011
	1006.27	282.137	42.4932	623.818	6.81179	6.43586			1006.27	278.946	9.30058	88.7213	259.942	34.1312	5.56046
	663.294	244.838	55.3165	617.396	8.95965	6.42551			663.299	244.441	7.33885	17.8389	128.86	13.8436	4.85872
	285.115	175.145	40.869	612.665	6.67069	6.41782			285.115	172.92	0.861617	48.2295	425.446	11.3362	6.05314
	345.178	182.699	21.1792	608.892	3.47832	6.41164			345.176	184.111	7.49387	31.499	188.175	16.7392	5.23737
	131.082	131.361	16.682	607.133	2.74768	6.40875			131.082	130.941	7.71652	16.8382	229.94	7.32286	5.43782
	606.654	176.84	32.2367	602.897	5.34696	6.40175			606.653	178.335	9.38798	33.3943	118.545	28.1701	4.77529
	485.065	195.975	9.60269	601.538	1.59636	6.39949			485.068	193.979	0.585383	34.7005	717.496	4.83633	6.57577
	646.255	224.881	36.5961	593.252	6.16873	6.38562			646.257	224.498	6.56372	7.24685	86.7264	8.35599	4.46276
	387.223	193.305	18.0753	577.574	3.12951	6.35884			387.224	191.26	8.1816	11.9666	86.9314	13.7656	4.46512
	470.222	202.777	12.372	577.277	2.14317	6.35832			470.225	202.477	7.37265	40.8662	457.963	8.92348	6.12679
	355.123	172.547	19.3189	564.368	3.42311	6.33571			355.123	172.306	7.52768	34.4442	369.012	9.33418	5.91083
	661.309	192.066	39.0183	556.444	7.01209	6.32157			661.309	191.749	9.11175	48.951	53.8495	90.9033	3.98619
	298.14	171.094	35.4439	548.777	6.45871	6.30769			298.143	170.711	5.73502	14.2792	193.96	7.36191	5.26765
	310.101	162.285	10.6584	533.96	1.99611	6.28032			310.101	162.095	7.83773	7.84773	49.0596	15.9963	3.89304
	455.097	196.352	19.8994	533.361	3.73094	6.2792			455.097	196.034	7.83773	13.039	145.451	8.96449	4.97984
	267.148	162.487	17.0354	526.497	3.23561	6.26625			267.145	162.09	7.28525	6.0425	91.5319	6.60153	4.51669
	432.139	191.608	15.1384	521.254	2.90422	6.25624			432.137	191.276	6.87377	15.546	130.614	11.9023	4.87225
	287.121	175.088	10.9431	517.329	2.1153	6.24868			287.12	174.711	1.08427	19.0755	200.563	9.51094	5.30113
	396.29	201.476	34.0443	516.999	6.585	6.24804			396.29	203.13	0.706583	8.19099	95.5122	8.57585	4.55925
	592.304	231.625	36.9247	509.371	7.24907	6.23318			592.309	231.236	7.0288	14.2986	148.01	9.66056	4.99728
	249.138	161.122	17.9681	495.747	3.62445	6.20606			249.135	160.721	4.5484	46.1545	693.612	6.65423	6.54191
	505.211	213.411	16.5224	494.709	3.33983	6.20397			505.215	213.046	6.59753	31.0645	314.846	9.86655	5.75208
	662.157	232.581	26.211	493.081	5.31576	6.20067			662.156	230.638	9.19915	52.5345	189.973	27.6536	5.24688
	281.248	178.915	25.3519	490.23	5.17143	6.19488			281.247	178.544	4.80487	24.2788	317.978	7.63536	5.76198
	389.217	196.713	27.8176	486.924	5.71292	6.18811			389.218	194.673	7.49387	18.0232	188.788	9.54679	5.24063
	399.097	185.224	13.3015	482.954	2.7542	6.17992			399.098	184.875	6.4087	27.2835	170.014	16.0478	5.13588
	685.318	195.294	19.4117	482.291	4.0249	6.17855			685.318	194.968	7.6827	21.4604	163.903	13.0934	5.09927
	102.055	124.795	16.7076	481.683	3.4686	6.17729			102.055	124.378	7.5953	31.2253	332.023	9.40457	5.8052
	451.179	194.727	16.9314	477.322	3.54716	6.16819			451.18	194.404	7.6489	6.15136	48.7459	12.6192	3.88662
	718.355	248.942	42.7698	476.962	8.96711	6.16744			718.353	247.044	8.269	57.5385	208.406	27.6089	5.33949
	524.622	167.673	38.2535	474.964	8.05398	6.16324			524.626	167.297	9.45562	42.1235	108.218	38.9248	4.68414
	367.104	176.918	16.3474	468.14	3.49199	6.14877			367.104	176.551	7.83773	28.2406	196.256	14.3897	5.27942
	925.746	212.186	29.8993	461.956	6.47233	6.13547			925.75	211.823	9.66422	25.5166	169.67	15.039	5.13386
	674.478	257.602	66.436	459.095	14.4711	6.12926			674.479	259.285	4.08332	580.8	1372.34	42.3218	7.22427
	616.17	218.768	30.9495	457.156	6.77	6.12503			616.168	221.58	9.35417	15.2268	45.7746	33.2646	3.82373
	382.549	148.333	37.4995	456.008	8.22343	6.12251			382.549	147.932	9.04412	34.3951	41.9356	82.0188	3.73614
	845.224	201.121	33.258	454.693	7.3144	6.11962			845.225	202.424	9.61063	23.3828	203.526	11.4888	5.31579
	705.47	264.566	58.5386	450.741	12.9872	6.11089			705.469	264.407	3.03197	140.826	321.135	43.8524	5.77186
	468.13	199.509	16.5736	449.97	3.68326	6.10918			468.129	199.201	8.14778	12.0046	55.0316	21.8141	4.00791
	174.955	121.303	30.0582	444.787	6.75788	6.0976			174.955	120.902	9.81925	174.163	2085.61	8.35067	7.64282
	999.228	218.293	38.9437	440.06	8.84963	6.08691			999.228	219.498	9.73185	42.4025	113.405	37.3902	4.73097
	574.17	177.086	24.5031	435.072	5.63195	6.07551			574.17	176.82	9.19915	35.6061	414.237	8.59558	6.02644
	201.121	151.007	14.0012	432.52	3.23713	6.06963			201.122	150.593	6.56372	10.2815	74.8054	13.7443	4.31489
	416.13	183.213	15.5451	427.872	3.63311	6.05883			416.13	182.861	6.56372	10.7023	127.454	8.39697	4.84775
	728.153	242.841	36.9818	426.962	8.66163	6.05669			728.152	242.446	7.52768	20.5342	94.5796	21.711	4.54944
	513.622	167.773	18.9471	426.661	4.44078	6.05599			513.619	167.397	9.30058	11.7954	56.5085	20.8737	4.03439
	184.076	141.276	10.9886	420.119	2.61559	6.04054			184.076	140.859	0.706583	10.777	145.545	7.40461	4.98048
	271.959	173.691	31.7323	419.754	7.55975	6.03967			271.957	173.309	0.706583	18.8967	221.467	8.53248	5.40028
	304.15	170.942	12.3484	419.624	2.94272	6.03936			304.15	170.559	7.09642	8.56823	97.3537	8.80114	4.57835
	231.1	151.802	11.2806	407.855	2.76583	6.01091			231.098	151.393	7.18382	11.109	58.9059	18.8588	4.07594
	409.169	192.935	21.2155	407.596	5.20505	6.01028			409.17	192.618	6.56372	9.26494	52.2272	17.7397	3.9556
	481.257	216.964	21.7381	399.196	5.44548	5.98945			481.258	214.97	4.58222	26.7625	234.901	11.3931	5.45917
	763.697	193.164	22.1062	396.963	5.56882	5.98384			763.697	192.843	9.57682	25.5396	211.964	12.049	5.35642
	255.232	172.376	13.743	393.835	3.48954	5.97593			255.232	171.991	4.02973	18.0241	204.38	8.81891	5.31998
	811.421	270.35	47.0685	385.347	12.2146	5.95414			811.421	268.52	7.44028	85.29	278.449	30.6304	5.62924
	197.128	151.2	12.2383	384.562	3.18239	5.9521			197.128	150.785	4.461	21.9466	222.523	9.8626	5.40503
	906.728	207.414	25.5054	379.912	6.71351	5.93994			906.729	207.059	9.73185	41.7635	94.9351	43.9916	4.55319
	296.479	180.289	13.7639	379.608	3.62582	5.93914			296.479	179.922	0.774217	39.9971	122.387	32.6809	4.80719
	268.435	179.316	15.2271	378.296	4.02518	5.93568			268.433	178.944	0.774217	24.7456	86.1793	28.7141	4.45643
	338.247	191.2	50.7125	374.326	13.5477	5.92513			338.247	191.364	0.706583	20.1931	153.917	13.1195	5.03641
	132.03	121.633	11.0975	371.501	2.98722	5.91755			132.029	121.227	8.2154	19.2154	229.207	8.38343	5.43462
	639.109	218.581	11.4273	369.867	3.08956	5.91314			639.109	218.207	8.3028	10.9165	71.4848	15.271	4.26948
	272.088	154.51	15.3472	364.394	4.21171	5.89824			272.087	154.106	7.90535	7.37567	48.4868	15.2117	3.88129
	1080.25	227.422	30.1455	364.359	8.27358	5.89814			1080.25	227.038	9.73185	27.2122	83.4453	32.6108	4.42419
	669.396	250.812	40.7226	363.603	11.1997	5.89606			669.398	248.916	5.04728	59.9617	257.797	23.2592	5.55217
	257.078	156.934	17.1757	355.26	4.83469	5.87285			257.077	156.531	6.66517	14.7104	128.914	11.411	4.85915
	324.433	186.528	23.5567	351.971	6.69281	5.86355			324.432	186.746	0.706583	26.3772	187.901	14.0378	5.23592
	675.396	258.199	40.455	349.393	11.5786	5.8562			675.396	257.802	3.71968	311.54	893.712	34.8591	6.79538
	183.113	145.626	10.3427	348.856	2.96475	5.85466			183.113	145.209	5.26993	20.9159	172.649	12.1147	5.15126
	983.231	216.764	29.8743	346.921	8.61126	5.8491			983.229	216.393	9.73185	37.3985	55.0001	67.9972	4.00734
	296.444	180.29	24.2562	345.149	7.02774	5.84398			296.443	179.923	0.706583	24.1847	177.902	13.5944	5.18123
	286.14	165.775	31.291	340.893	9.17911	5.83157			286.138	165.384	5.85622	5.9874	44.7081	13.3922	3.80015
	756.185	250.182	54.4521	336.095	16.2014	5.81739			756.183	249.786	7.09642	29.9935	93.3975	32.1138	4.53687
	725.379	254.857	43.2249	329.891	13.1028	5.79876			725.384	252.975	6.56372	15.3103	43.6712	35.0581	3.77669
	854.423	277.239	35.3859	320.481	11.0415	5.76982			854.427	276.857	7.09642	75.5004	228.833	32.9937	5.43299
	210.087	148.529	10.7119	317.893	3.36967	5.76171			210.087	146.028	7.33885	3.56925	41.3248	8.63705	3.72146
	841.2	199.485	29.1638	316.191	9.22348	5.75635			841.2	200.798	9.61063	11.7389	107.586	10.9112	4.67829
	145.097	137.12	13.8219	314.929	4.38891	5.75235			145.097	136.699	7.13023	4.68751	93.3139	5.02338	4.53597
	571.35	240.912	34.3914	313.768	10.9608	5.74866			571.352	240.76	0.706583	15.3516	64.1137	23.9444	4.16066
	242.327	165.24	10.1936	312.015	3.26702	5.74305			242.327	164.844	0.774217	32.1383	153.868	20.887	5.03609
	306.154	172.743	11.2279	307.645	3.64964	5.72895			306.156	172.364	4.77105	7.59305	73.4432	10.3387	4.29651
	827.267	254.215	31.3991	302.69	10.3733	5.71271			827.267	253.819	9.35417	21.7561	188.688	11.5302	5.24009
	424.246	204.6	20.1115	302.175	6.65556	5.71101			424.246	204.252	5.01347	57.2445	1041.92	5.49414	6.94882
	740.376	260.649	41.0894	301.584	13.6245	5.70905			740.383	258.785	6.82018	25.4349	70.0915	36.2881	4.2498
	685.819	195.291	24.4467	299.004	8.17605	5.70046			685.82	194.964	7.6827	13.0619	94.4999	13.8221	4.5486
	609.186	178.589	26.3553	294.659	8.94434	5.68582			609.187	178.316	9.19915	30.9537	217.464	14.2339	5.38203
	203.083	150.914	10.0068	291.834	3.42893	5.67618			203.081	150.501	5.82242	14.8512	144.801	10.2563	4.97536
	403.554	150.028	38.6808	287.115	13.4722	5.65988			403.554	149.629	8.8891	50.4824	46.5067	108.549	3.8396
	263.07	156.751	14.4586	284.521	5.08172	5.65081			263.069	156.348	7.52768	35.9988	402.451	8.94489	5.99757
	298.409	183.82	23.7359	280.225	8.47027	5.63559			298.408	183.46	0.706583	18.1231	113.887	15.9132	4.73521
	595.36	242.158	48.0806	278.551	17.261	5.6296			595.361	242.004	0.7404	23.517	68.0005	34.5836	4.21952
	687.42	258.101	26.4013	277.904	9.50016	5.62727			687.42	257.705	5.73502	27.2446	61.8247	44.0675	4.1243
	555.347	227.287	24.772	274.398	9.02779	5.61458			555.351	226.902	7.71652	5.5817	49.0484	11.38	3.89281
	607.156	176.837	17.601	268.599	6.55292	5.59322			607.154	178.331	9.38798	16.7285	48.9143	34.1997	3.89007
	926.249	212.184	18.7313	268.244	6.98294	5.5919			926.251	211.821	9.66422	13.7567	102.785	13.3839	4.63264
	564.344	239.492	25.6505	264.25	9.70691	5.5769			564.344	239.344	0.619183	56.9958	265.14	21.4964	5.58026
	800.485	286.48	45.1971	259.543	17.4141	5.55892			800.484	287.773	4.02973	65.2424	42.8669	152.198	3.7581
	212.105	152.563	7.61611	257.298	2.96003	5.55024			212.107	152.151	0.7404	5.47144	59.481	9.19864	4.08566
	291.095	165.643	8.8464	255.391	3.46387	5.54279			291.098	163.346	2.068	9.81963	50.1524	19.5796	3.91507
	1067.05	218.068	35.1463	254.846	13.7912	5.54066			1067.04	217.695	9.14557	20.5782	171.319	12.0117	5.14353
	253.051	157.062	13.5215	254.549	5.31195	5.5395			253.049	156.659	0.8278	29.9853	254.891	11.764	5.54084
	501.664	167.887	18.809	245.787	7.65254	5.50447			501.664	167.511	7.25145	39.9346	75.4332	52.9404	4.32325
	751.36	256.158	30.4125	245.634	12.3812	5.50384			751.363	255.762	6.56372	13.8198	49.9626	27.6602	3.91127
	1053.04	216.528	22.2263	243.922	9.11206	5.49685			1053.04	216.157	9.19915	17.9648	194.713	9.2263	5.27153
	210.949	129.027	22.8334	239.623	9.52887	5.47907			210.948	128.619	10.8508	772.905	4379.48	17.6483	8.38468
	264.146	166.416	8.21677	239.54	3.43022	5.47872			264.145	166.023	8.37043	5.9023	56.2849	10.4865	4.03043
	770.203	253.072	26.225	239.504	10.9497	5.47857			770.199	252.676	6.9414	15.3194	50.9532	30.0655	3.93091
	485.383	225.278	37.2487	235.578	15.8117	5.46204			485.383	223.646	0.672767	37.6258	167.76	22.4284	5.12253
	786.47	283.787	35.5207	227.711	15.5991	5.42808			786.469	283.676	4.08332	81.5283	53.0346	153.727	3.97094
	660.461	254.812	41.0946	224.797	18.2807	5.4152			660.462	256.448	4.08332	274.585	620.239	44.2708	6.4301
	213.086	150.469	9.9774	224.202	4.45019	5.41255			213.087	150.057	7.6489	11.7085	67.3806	17.3767	4.21036
	707.486	265.984	33.2125	219.915	15.1024	5.39324			707.487	265.827	3.03197	201.214	433.512	46.4149	6.07192
	517.337	232.501	26.146	217.449	12.0239	5.38197			517.338	230.859	1.05045	46.2117	344.197	13.426	5.84121
	686.477	262.52	33.7092	216.588	15.5638	5.378			686.477	260.658	4.02973	193.188	470.769	41.0367	6.15437
	1192.43	264.411	31.2323	212.23	14.7162	5.35767			1192.43	264.022	9.38798	60.4047	322.87	18.7087	5.77725
	267.232	173.84	10.3702	211.51	4.90296	5.35427			267.232	173.458	4.08332	20.9353	194.659	10.7549	5.27125
	787.543	282.383	40.3727	208.553	19.3585	5.34019			787.548	282.267	2.78953	125.68	287.462	43.7206	5.66109
	418.143	184.929	14.2047	207.948	6.83088	5.33729			418.146	182.832	6.71875	12.4572	85.5763	14.5568	4.44941
	804.576	291.994	40.615	202.743	20.0328	5.31194			804.576	291.916	3.80708	426.55	1098.25	38.8389	7.00148
	836.426	277.343	28.6214	198.72	14.4029	5.2919			836.43	276.961	6.56372	19.4189	61.6427	31.5024	4.12135
	546.734	174.686	13.9503	195.647	7.13038	5.27631			546.734	174.322	7.80392	11.2158	63.4149	17.6864	4.1497
	253.216	170.568	10.5704	188.835	5.59767	5.24087			253.216	170.18	4.85845	10.2135	107.743	9.47944	4.67975
	801.561	285.081	42.8736	186.385	23.0027	5.22782			801.565	284.975	2.75573	94.7252	228.31	41.4897	5.43071
	547.229	176.455	11.1843	184.811	6.05174	5.21933			547.226	176.095	8.06038	10.9343	113.603	9.62505	4.73271
	780.425	267.66	23.5075	181.713	12.9366	5.20243			780.426	267.269	6.9752	46.5596	127.143	36.6198	4.84531
	588.101	225.381	15.9584	179.242	8.90324	5.18874			588.102	224.998	8.11397	12.8554	97.2422	13.22	4.5772
	218.154	160.344	13.4124	170.16	7.88225	5.13674			218.154	159.939	0.706583	9.48245	57.0706	16.6153	4.04429
	326.329	188.153	11.3759	169.793	6.69988	5.13458			326.329	188.353	0.706583	27.8948	136.619	20.418	4.91719
	1039.04	214.982	29.528	169.734	17.3966	5.13423			1039.04	214.614	9.23297	12.0473	82.507	14.6016	4.41288
	764.198	193.161	10.7923	169.398	6.37097	5.13225			764.199	192.841	9.57682	14.901	106.787	13.9539	4.67084
	523.168	214.832	15.0861	161.608	9.33497	5.08518			523.168	214.464	7.5953	27.0162	186.287	14.5024	5.22729
	588.656	173.413	10.6715	160.867	6.63374	5.08058			588.655	173.161	9.4218	51.5925	61.5814	83.7794	4.12036
	169.124	154.877	6.8297	160.505	4.25513	5.07832			169.122	154.459	1.08427	21.6532	173.54	12.4773	5.15641
	584.659	178.772	11.8153	158.911	7.43516	5.06834			584.658	178.499	9.19915	14.9004	44.0036	33.8617	3.78427
	396.218	206.294	15.5596	155.999	9.97413	5.04985			396.217	206.313	0.619183	10.4013	102.885	10.1096	4.63361
	352.349	192.544	15.825	155.604	10.17	5.04731			352.349	194.32	0.706583	14.5354	112.141	12.9618	4.71976
	116.928	117.987	165.669	151.458	109.383	5.02031			116.927	117.585	16.5193	3406.93	5610.38	60.7254	8.63237
	1192.94	264.41	17.6512	148.212	11.9094	4.99864			1192.94	264.021	9.38798	51.5494	246.992	20.8709	5.50935
	609.688	178.585	10.6885	148.093	7.21743	4.99784			609.688	178.313	9.19915	10.3678	96.0498	10.7942	4.56487
	110.072	128.751	7.70133	145.076	5.30847	4.97726			110.071	128.329	7.0288	16.9223	54.8711	30.84	4.00499
	700.493	265.329	20.838	144.476	14.4232	4.97311			700.493	263.477	4.02973	136.198	357.81	38.0642	5.88
	169.097	139.935	15.7736	144.139	10.9433	4.97078			169.097	139.516	4.5484	7.36384	51.7268	14.236	3.94598
	989.32	282.21	22.2966	143.493	15.5385	4.96629			989.321	280.429	9.5092	31.892	143.733	22.1884	4.96796
	242.407	165.237	8.05568	141.171	5.70633	4.94997			242.405	164.841	0.774217	21.8662	83.2777	26.2569	4.42218
	634.442	250.654	26.3825	138.989	18.9817	4.9344			634.445	252.211	4.15095	184.826	382.752	48.2888	5.94739
	646.448	252.013	29.2672	135.772	21.5561	4.91098			646.448	253.597	4.15095	226.908	454.957	49.8747	6.1202
	1083.78	227.411	26.3812	133.568	19.7511	4.89461			1083.78	227.027	9.73185	11.4069	46.2075	24.6863	3.83314
	655.31	250.929	16.9611	131.554	12.8928	4.87942			655.307	250.532	6.3213	19.4772	53.1937	36.6156	3.97394
	770.496	282.5	30.3101	131.475	23.0539	4.87882			770.495	282.383	4.08332	48.3292	81.428	59.3521	4.39972
	1067.38	218.067	11.8716	125.201	9.48201	4.82992			1067.38	217.694	9.14557	15.0675	179.87	8.37686	5.19224
	324.524	186.526	9.45211	123.647	7.64443	4.81743			324.522	188.396	0.706583	10.2448	65.6739	15.5996	4.1847
	964.449	290.685	22.2768	121.065	18.4006	4.79633			964.448	288.933	8.73407	19.2039	94.1637	20.3942	4.54504
	1067.71	218.066	11.5584	118.836	9.72629	4.77775			1067.71	217.693	9.14557	12.1836	134.541	9.05564	4.90187
	242.375	165.238	7.1271	115.83	6.15304	4.75213			242.373	164.842	0.774217	21.9596	64.1827	34.2142	4.16173
	1053.37	216.527	18.6912	113.19	16.5131	4.72907			1053.38	216.156	9.19915	22.2079	202.942	10.943	5.31292
	153.066	131.961	7.60321	113.049	6.72557	4.72782			153.066	131.544	4.85845	8.50833	76.3049	11.1504	4.33474
	346.139	170.881	8.4557	111.124	7.60923	4.71065			346.137	170.648	8.11397	17.2452	159.17	10.8345	5.06997
	1053.71	216.526	12.1753	107.37	11.3396	4.67629			1053.71	216.155	9.19915	23.7849	149.282	15.9329	5.00584
	602.18	176.873	15.1608	104.24	14.5442	4.64669			602.179	176.607	9.23297	16.9164	75.9169	22.2827	4.32964
	428.312	208.938	14.9649	103.136	14.5099	4.63605			428.316	208.933	0.861617	19.8907	135.755	14.6519	4.91085
	438.583	157.355	7.38447	101.868	7.24907	4.62368			438.583	156.964	8.95672	6.97099	81.0644	8.59932	4.39524
	544.294	213.191	10.9274	99.9296	10.9351	4.60447			544.295	212.928	8.73407	37.735	120.455	31.3271	4.79128
	324.487	186.526	6.78902	99.8858	6.79678	4.60403			324.485	186.745	0.706583	13.2182	75.9925	17.3941	4.33063
	346.871	116.82	34.3894	98.0591	35.0701	4.58557			346.87	116.951	11.9896	121.361	572.15	21.2113	6.3494
	130.966	116.724	8.70918	97.8827	8.89758	4.58377			130.965	116.327	9.81925	55.5467	554.986	10.0087	6.31894
	645.45	253.484	15.6886	96.1202	16.3219	4.5656			645.45	251.857	4.08332	129.062	248.923	51.8482	5.51715
	1039.7	214.98	15.6493	94.7137	16.5227	4.55086			1039.71	214.612	9.23297	9.8636	64.5086	15.2904	4.1668
	1081.05	219.604	16.4444	93.5808	17.5724	4.53883			1081.05	219.229	9.07793	17.2095	189.034	9.10391	5.24193
	447.136	207.59	9.84713	91.2668	10.7894	4.51379			447.133	207.236	3.49703	9.98199	57.2535	17.4347	4.04749
	146.96	115.563	4.60497	88.0927	5.22741	4.47839			146.96	115.17	9.81925	50.2367	373.485	13.4508	5.92288
	304.113	162.424	9.18945	87.3037	10.5258	4.46939			304.114	162.234	8.49165	9.81823	86.8022	11.311	4.46363
	184.948	123.195	8.43289	86.5619	9.74203	4.46086			184.949	122.791	10.817	531.557	2972.22	17.8842	7.99706
	617.313	245.236	10.3157	85.2904	12.0948	4.44606			617.312	244.839	7.28525	23.1801	123.278	18.8031	4.81444
	478.393	217.002	21.5051	85.1525	25.2548	4.44444			478.394	216.63	4.89227	128.608	708.478	18.1527	6.56312
	402.3	202.981	13.8026	84.6645	16.3026	4.4387			402.301	203.024	0.861617	18.136	111.088	16.3257	4.71033
	315.081	176.19	13.5042	82.667	16.3357	4.41482			315.08	175.818	7.5953	11.4606	162.235	7.06421	5.08905
	682.67	183.351	10.9867	80.5392	13.6414	4.38874			682.67	184.785	9.5092	9.11083	40.5146	22.4878	3.70166
	548.29	211.565	7.87765	78.0521	10.0928	4.35738			548.291	211.297	9.35417	42.1505	139.271	30.2651	4.93642
	1081.38	219.603	16.3046	75.5476	21.5819	4.32476			1081.38	219.228	9.07793	15.3226	184.037	8.32581	5.21514
	268.483	179.315	23.8783	73.3915	32.5355	4.29581			268.483	178.943	0.774217	19.9005	42.4882	46.8376	3.74923
	784.511	285.195	17.9043	71.3165	25.1054	4.26713			784.511	285.088	4.02973	37.1166	59.3932	62.493	4.08418
	368.316	200.386	21.3489	68.9911	30.9445	4.23398			368.316	198.848	0.8278	11.6903	77.5784	15.069	4.35129
	756.554	275.572	17.6745	61.3992	28.7863	4.1174			756.555	275.435	3.99592	107.642	309.214	34.8115	5.73403
	702.191	188.403	12.1524	59.1353	20.5501	4.07983			702.192	188.096	9.45562	6.24489	40.5496	15.4006	3.70253
	679.453	260.455	12.7132	57.6134	22.0663	4.05376			679.455	260.292	3.15317	63.6713	101.922	62.4703	4.62421
	703.427	263.146	13.5033	57.5553	23.4615	4.05275			703.426	264.913	3.46322	163.435	389.806	41.9271	5.96565
	1039.37	214.981	10.3925	57.2939	18.1389	4.04819			1039.37	214.613	9.23297	9.53464	88.0416	10.8297	4.47781
	663.397	256.243	19.996	55.1999	36.2246	4.01096			663.396	256.077	3.71968	109.556	222.661	49.2031	5.40565
	590.304	220.594	9.60811	50.5379	19.0117	3.92272			590.305	220.217	8.73407	40.8267	155.332	26.2835	5.04556
	92.0249	113.079	4.05992	48.7286	8.33169	3.88627			92.0245	112.686	3.77327	27.7168	338.515	8.18777	5.82457

## Sheet: S9. IDed Overlap Features
Identification	Type	Adduct	FI_m/z	FI_CCS	FI_Mean	HILIC_m/z	HILIC_CCS	HILIC_Mean	ln(FI_Mean)	ln(HILIC_Mean)
2-heptyl-4-quinolone (HHQ)	Metabolite	[M-H]-	242.155	165.247	28250.1	242.155	164.85	10680.5	10.2489	9.27617
2-Heptyl-3-hydroxyl-4-quinolone (PQS)	Metabolite	[M-H]-	258.15	166.609	77194.2	258.148	166.216	40111.1	11.2541	10.5994
2-octyl-4-quinolone N-oxide	Metabolite	[M-H]-	272.167	169.952	14062.2	272.165	169.565	3860.5	9.55124	8.25855
1-Hydroxy-2-nonyl-4(1H)-quinolinone (NQNO)	Metabolite	[M-H]-	286.18	175.115	75236.6	286.18	176.573	30630.2	11.2284	10.3297
2-tridecyl-4-quinolone	Metabolite	[M-H]-	326.247	188.155	5704.9	326.247	190.002	2070.92	8.64908	7.63575
L-Histidine	Metabolite	[M-H]-	154.061	129.577	2515.07	154.061	129.162	679.701	7.83006	6.52165
D-Gluconate	Metabolite	[M-H]-	195.05	134.158	5250.21	195.05	133.745	2101.09	8.56602	7.65021
D-Tryptophan	Metabolite	[M-H]-	203.083	150.914	291.834	203.081	150.501	144.801	5.67618	4.97536
Sucrose	Metabolite	[M-H]-	341.108	169.132	10673.1	341.108	168.907	9013.46	9.27548	9.10647
AMP	Metabolite	[M-H]-	346.055	170.883	7163.61	346.054	170.649	5429.95	8.87677	8.59969
(S)-Adenosyl-L-homocysteine	Metabolite	[M-H]-	383.118	183.741	1054.99	383.118	183.389	321.512	6.96129	5.77303
ADP	Metabolite	[M-H]-	426.021	184.815	9174.35	426.021	182.719	681.146	9.12417	6.52378
NAD	Metabolite	[M-H]-	662.101	224.758	3337.01	662.101	222.798	1754.51	8.11283	7.46994
NADP	Metabolite	[M-H+H2O]-	760.078	234.998	2191.04	760.077	234.607	388.213	7.69213	5.96155
Coenzyme A	Metabolite	[M-H]-	766.108	248.622	1068.91	766.107	246.727	48.7404	6.9744	3.88651
Maltopentaose	Metabolite	[M-H]-	827.267	254.215	302.69	827.267	253.819	188.688	5.71271	5.24009
PG 29:0	Lipid	[M-H]-	679.453	260.455	57.6134	679.455	260.292	101.922	4.05376	4.62421
PG 30:0	Lipid	[M-H]-	693.471	263.224	913.033	693.471	263.064	1992.52	6.81677	7.59716
PG 31:1	Lipid	[M-H]-	705.47	264.566	450.741	705.469	264.407	321.135	6.11089	5.77186
PG 31:0	Lipid	[M-H]-	707.486	265.984	219.915	707.487	265.827	433.512	5.39324	6.07192
PG 32:1	Lipid	[M-H]-	719.487	267.323	3014.2	719.487	267.168	4146.29	8.01109	8.32997
PG 33:1	Lipid	[M-H]-	733.503	271.491	3679.28	733.503	269.92	8369.25	8.21047	9.03232
PG 34:2	Lipid	[M-H]-	745.503	272.823	1703.44	745.503	271.257	3229.1	7.44041	8.07996
PG 34:1	Lipid	[M-H]-	747.518	274.224	7570.68	747.518	274.083	17470.6	8.93204	9.76828
PG 35:2	Lipid	[M-H]-	759.517	275.552	696.946	759.518	275.415	1382.87	6.54671	7.23192
PG 35:1	Lipid	[M-H]-	761.534	276.948	2595.38	761.534	276.814	6453.64	7.86149	8.7724
PG 36:2	Lipid	[M-H]-	773.533	279.676	1211.24	773.533	278.143	2390.03	7.0994	7.77906
PG 38:2	Lipid	[M-H]-	801.561	285.081	186.385	801.565	284.975	228.31	5.22782	5.43071
LPG 16:1	Lipid	[M-H]-	481.257	216.964	399.196	481.258	214.97	234.901	5.98945	5.45917
LPG 18:1	Lipid	[M-H]-	509.284	223.046	1551.42	509.289	222.666	859.099	7.34692	6.75588
PE 28:0	Lipid	[M-H]-	634.442	250.654	138.989	634.445	252.211	382.752	4.9344	5.94739
PE 29:1	Lipid	[M-H]-	646.448	252.013	135.772	646.448	253.597	454.957	4.91098	6.1202
PE 30:1	Lipid	[M-H]-	660.461	254.812	224.797	660.462	256.448	620.239	5.4152	6.4301
PE 30:0	Lipid	[M-H]-	662.476	256.25	877.963	662.476	257.91	2375.87	6.7776	7.77312
PE 31:1	Lipid	[M-H]-	674.478	257.602	459.095	674.479	259.285	1372.34	6.12926	7.22427
PE 32:2	Lipid	[M-H]-	686.477	262.52	216.588	686.477	260.658	470.769	5.378	6.15437
PE 32:1	Lipid	[M-H]-	688.492	260.382	3552	688.493	262.109	8849.63	8.17527	9.08813
PE 33:2	Lipid	[M-H]-	700.493	265.329	144.476	700.493	263.477	357.81	4.97311	5.88
PE 33:1	Lipid	[M-H]-	702.508	264.589	8053.91	702.508	262.993	21798.6	8.99391	9.9896
PE 34:2	Lipid	[M-H]-	714.508	265.93	3198.77	714.508	267.733	9043.16	8.07052	9.10976
PE 34:1	Lipid	[M-H]-	716.524	267.345	6738.08	716.523	267.19	18488.7	8.81553	9.82492
PE 35:2	Lipid	[M-H]-	728.524	268.682	1003.39	728.524	268.53	2965.17	6.91114	7.99469
PE 35:1	Lipid	[M-H]-	730.538	270.092	1405.1	730.539	271.366	3658.21	7.24786	8.20473
PE 36:2	Lipid	[M-H]-	742.539	271.425	1456.03	742.54	272.7	4915.24	7.28347	8.50009
PE 37:2	Lipid	[M-H]-	756.554	275.572	61.3992	756.555	275.435	309.214	4.1174	5.73403
LPE 14:0	Lipid	[M-H]-	424.246	204.6	302.175	424.246	204.252	1041.92	5.71101	6.94882
LPE 16:1	Lipid	[M-H]-	450.262	209.202	2078.32	450.262	208.845	4325.63	7.63932	8.37231
LPE 16:0	Lipid	[M-H]-	452.276	212.469	2233.87	452.277	212.106	3426.92	7.71149	8.13942
LPE 17:1	Lipid	[M-H]-	464.278	212.299	2346.4	464.278	211.936	5743.46	7.76064	8.65582
LPE 18:1	Lipid	[M-H]-	478.293	217.003	7423.94	478.293	216.631	12849.2	8.91246	9.46103
Pyocyanin	Metabolite	[M+H]+	211.088	142.435	22292	211.087	142.156	129027	10.012	11.7678
2-heptyl-4-quinolone (HHQ)	Metabolite	[M+H]+	244.17	163.53	30242.2	244.17	163.207	22192.8	10.317	10.0075
PAMDB120691	Metabolite	[M+H]+	258.149	167.525	5259.9	258.149	164.96	8405.63	8.56787	9.03666
2-Heptyl-3-hydroxyl-4-quinolone (PQS)	Metabolite	[M+H]+	260.165	167.459	54761.8	260.165	167.127	91935.3	10.9107	11.4288
2-octyl-4-quinolone N-oxide	Metabolite	[M+H]+	274.182	171.491	7452.46	274.181	173.384	27893.7	8.9163	10.2362
1-Hydroxy-2-nonyl-4(1H)-quinolinone	Metabolite	[M+H]+	288.197	177.792	65957.6	288.197	179.67	185681	11.0968	12.1318
Cytosine	Metabolite	[M+H]+	112.051	128.85	629.419	112.051	128.592	1083.9	6.4448	6.98832
Nicotinamide	Metabolite	[M+H]+	123.056	129.964	1361.61	123.055	132.004	3344.61	7.21643	8.11511
L-Valine	Metabolite	[M+Na]+	140.069	135.292	2711.12	140.069	135.025	2188.88	7.90512	7.69114
Guanine	Metabolite	[M+H]+	152.058	132.106	1357.66	152.057	131.844	1481.85	7.21352	7.30105
L-Histidine	Metabolite	[M+H]+	156.077	134.096	1687.55	156.077	133.831	3112.14	7.43103	8.04307
L-Arginine	Metabolite	[M+H]+	175.119	137.44	1974.39	175.119	137.17	2343.97	7.58801	7.7596
5-Methylcytidine	Metabolite	[M+H]+	258.11	156.358	6555.59	258.111	156.051	18206.9	8.78807	9.80956
Glutathione (Reduced)	Metabolite	[M+H]+	308.092	166.25	485.557	308.092	165.755	413.954	6.1853	6.02576
Adenosine-5'-monophosphate	Metabolite	[M+H]+	348.071	170.049	3291.2	348.071	169.58	5193.31	8.09901	8.55513
Sucrose	Metabolite	[M+Na]+	365.106	174.322	1049.91	365.106	173.874	864.907	6.95646	6.76262
(S)-Adenosyl-L-methionine	Metabolite	[M+H]+	399.144	186.52	1964.35	399.145	186.14	285.213	7.58292	5.65323
Nicotinamide Adenine Dinucleotide	Metabolite	[M+H]+	664.118	229.826	18031.6	664.118	229.477	16173.8	9.79988	9.69115
Nicotinamide Adenine Dinucleotide	Metabolite	[M+Na]+	686.1	223.719	1045.51	686.1	221.379	319.48	6.95226	5.76669
PE 30:0	Lipid	[M+H]+	664.487	266.262	10787.2	664.483	264.357	6122.13	9.28612	8.71967
PE 31:1	Lipid	[M+H]+	676.492	266.156	5164.05	676.492	264.252	2906.62	8.54948	7.97475
PE 32:2	Lipid	[M+H]+	688.492	264.236	2400.61	688.492	260.539	1463.31	7.78348	7.28845
PE 32:1	Lipid	[M+H]+	690.507	267.856	38065.8	690.507	265.942	22737.2	10.5471	10.0318
PE 33:2	Lipid	[M+H]+	702.507	267.757	2501.47	702.508	265.844	961.704	7.82463	6.86871
PE 33:1	Lipid	[M+H]+	704.523	273.204	86238.8	704.523	273.071	47545	11.3649	10.7694
PE 34:2	Lipid	[M+H]+	716.524	269.465	36585	716.523	271.161	8765.47	10.5074	9.07858
PE 34:1	Lipid	[M+H]+	718.539	274.913	84863.6	718.538	274.771	43483.2	11.3488	10.6801
PE 33:1	Lipid	[M+Na]+	726.504	278.497	2299.25	726.504	278.34	379.734	7.74034	5.93947
PE 35:1	Lipid	[M+H]+	732.553	280.275	33610.6	732.553	280.109	16305.5	10.4226	9.69926
PE 34:1	Lipid	[M+Na]+	740.52	280.213	3114.02	740.519	280.048	373.173	8.04367	5.92204
PE 36:2	Lipid	[M+H]+	744.558	280.182	29982.2	744.554	278.2	15615.6	10.3084	9.65603
PC 34:2	Lipid	[M+H]+	758.569	283.729	15188.3	758.57	281.73	6059.72	9.62828	8.70942
PC 34:1	Lipid	[M+H]+	760.585	287.369	55162.9	760.585	287.175	25794.4	10.918	10.1579
PC 35:1	Lipid	[M+H]+	774.601	292.756	3406.62	774.6	292.543	1068.63	8.13347	6.97414
PC 36:2	Lipid	[M+H]+	786.6	290.838	2875.64	786.601	288.809	808.193	7.96403	6.6948
DG 29:0	Lipid	[M+H-H2O]+	509.456	246.148	700.016	509.456	246.188	696.013	6.5511	6.54537
DG 30:1	Lipid	[M+H-H2O]+	521.456	245.989	1943.98	521.456	244.228	1228.46	7.57249	7.11352
DG 30:0	Lipid	[M+H-H2O]+	523.472	249.595	12505.6	523.472	249.61	10201.3	9.43393	9.23027
DG 31:1	Lipid	[M+H-H2O]+	535.472	249.442	2558.42	535.472	247.654	1407.48	7.84715	7.24956
DG 31:0	Lipid	[M+H-H2O]+	537.488	253.052	2954.89	537.488	253.042	2525.8	7.99122	7.83431
DG 32:2	Lipid	[M+H-H2O]+	547.473	247.48	2030.33	547.472	247.508	1092.23	7.61595	6.99598
DG 32:1	Lipid	[M+H-H2O]+	549.488	251.087	37105.6	549.488	251.09	19360.6	10.5215	9.871
DG 33:2	Lipid	[M+H-H2O]+	561.486	250.946	1084.4	561.487	250.949	496.744	6.98878	6.20807
DG 33:1	Lipid	[M+H-H2O]+	563.504	256.375	55887.5	563.503	256.342	32405.1	10.9311	10.3861
DG 34:2	Lipid	[M+H-H2O]+	575.503	254.42	21820.6	575.503	254.399	13353.8	9.99061	9.49956
DG 34:1	Lipid	[M+H-H2O]+	577.519	258.034	88539.6	577.519	257.99	59549.4	11.3912	10.9946
DG 35:2	Lipid	[M+H-H2O]+	589.519	259.721	7939.44	589.519	257.858	4891.94	8.9796	8.49534
DG 35:1	Lipid	[M+H-H2O]+	591.534	261.519	31164.1	591.534	263.265	20995.1	10.347	9.95204
DG 36:2	Lipid	[M+H-H2O]+	603.534	263.212	13560.4	603.535	261.326	7632.96	9.51491	8.94023
DGDG 34:1	Lipid	[M+NH4]+	936.661	313.742	957.563	936.662	311.641	410.945	6.86439	6.01846

## Sheet: S10. E. cloacae AR Profiles
AR Profiles Determined by BEI Resources	NR-50394 Enterobacter cloacae complex BEI04	NR-50398 Enterobacter cloacae complex BEI08	NR-50399 Enterobacter cloacae complex BEI09	NR-50403 Enterobacter cloacae complex BEI13
Drug Resistance
	Amoxicillin/clavulanic acid	Amoxicillin/clavulanic acid	Amoxicillin/clavulanic acid	Amoxicillin/clavulanic acid
		Ampicillin	Cefazolin	Aztreonam
	Cefazolin	Cefazolin	Ciprofloxacin	Cefazolin
		Ciprofloxacin	Levofloxacin	Ceftriaxone
		Levofloxacin	Trimethoprim/sulfamethoxazole	Ertapenem
		Trimethoprim/sulfamethoxazole		Gentamicin
				Meropenem
				Nitrofurantoin
				Piperacillin/tazobactam
Drug Intermediate Resistance	Ampicillin		Ampicillin
	Nitrofurantoin
Drug Susceptibility (No Resistance)	Aztreonam	Aztreonam	Aztreonam	Ampicillin
	Cefepime	Cefepime	Cefepime	Cefepime
	Ceftriaxone	Ceftriaxone	Ceftriaxone	Ciprofloxacin
	Ciprofloxacin	Ertapenem	Ertapenem	Imipenem
	Ertapenem	Gentamicin	Gentamicin	Levofloxacin
	Gentamicin	Imipenem	Imipenem	Tetracycline
	Imipenem	Meropenem	Meropenem	Trimethoprim/sulfamethoxazole
	Levofloxacin	Nitrofurantoin	Nitrofurantoin
	Meropenem	Piperacillin/tazobactam	Piperacillin/tazobactam
	Piperacillin/tazobactam	Tetracycline	Tetracycline
	Tetracycline
	Trimethoprim/sulfamethoxazole
